# Supplementary material for: 2-(4-Chloro­anilino)-3-(2-hydroxy­ethyl)quinazolin-4(3H)-one
Source: Acta Crystallogr Sect E Struct Rep Online. 2008 Nov 13;64(Pt 12):o2325. doi: 10.1107/S1600536808036623 (PMC2959957; doi:10.1107/S1600536808036623)
Supplement: Supplementary file 2 [file e-64-o2325-Isup2.hkl]

# 
# h,k,l, Fc-squared, Fo-squared, sigma(Fo-squared) and status flag 
# 
data_I
_shelx_title ' 80909YXH_0m in P2(1)/n' 
_shelx_refln_list_code          4 
_shelx_F_calc_maximum      204.53 
_exptl_crystal_F_000       656.00 
_reflns_d_resolution_high  0.8107 
 
loop_ 
 _symmetry_equiv_pos_as_xyz 
 'x, y, z' 
 '-x+1/2, y+1/2, -z+1/2' 
 '-x, -y, -z' 
 'x-1/2, -y-1/2, z-1/2' 
 
_cell_length_a     9.0707 
_cell_length_b    11.3447 
_cell_length_c    14.1430 
_cell_angle_alpha  90.000 
_cell_angle_beta   96.982 
_cell_angle_gamma  90.000 
 
_shelx_F_squared_multiplier     1.000 
 
loop_ 
 _refln_index_h 
 _refln_index_k 
 _refln_index_l 
 _refln_F_squared_calc 
 _refln_F_squared_meas 
 _refln_F_squared_sigma 
 _refln_observed_status 
   2   0   0     3121.99     2914.50     31.52 o 
   4   0   0     2022.84     1973.21     22.47 o 
   6   0   0       18.44       15.34      1.33 o 
   8   0   0      190.87      187.70      7.51 o 
  10   0   0       89.05       92.20      6.04 o 
   1   1   0      929.27      856.50      8.68 o 
   2   1   0     1370.99     1309.18     10.47 o 
   3   1   0     2415.72     2417.14     26.41 o 
   4   1   0      344.52      339.50      3.68 o 
   5   1   0       64.86       62.37      1.45 o 
   6   1   0      426.42      434.27      4.98 o 
   7   1   0      216.13      222.66      5.49 o 
   8   1   0       95.33       99.83      3.88 o 
   9   1   0        4.62        5.83      1.64 o 
  10   1   0       30.33       46.03      5.34 o 
  11   1   0       25.07       31.04      3.18 o 
   0   2   0      645.73      672.13     11.52 o 
   1   2   0     2480.39     2681.39     20.55 o 
   2   2   0    41833.20    39061.65    356.68 o 
   3   2   0      154.50      151.80      2.06 o 
   4   2   0      775.32      747.56      6.16 o 
   5   2   0      152.59      145.44      2.32 o 
   6   2   0      961.15      938.01     11.03 o 
   7   2   0      133.58      125.74      3.25 o 
   8   2   0        0.23        1.20      1.07 o 
   9   2   0       70.34       72.62      3.67 o 
  10   2   0        0.69        0.00      1.44 o 
   1   3   0     2455.41     2633.16     23.90 o 
   2   3   0      169.71      188.42      2.33 o 
   3   3   0        3.49        2.79      0.40 o 
   4   3   0      368.86      371.49      5.36 o 
   5   3   0       24.49       17.88      1.33 o 
   6   3   0       12.18       10.38      1.13 o 
   7   3   0        1.00        0.81      0.73 o 
   8   3   0        2.56        4.97      1.46 o 
   9   3   0       47.07       47.22      3.27 o 
  10   3   0        4.58        6.38      2.02 o 
   0   4   0     2397.59     2634.95     41.43 o 
   1   4   0     1068.01     1126.88     17.79 o 
   2   4   0     2299.09     2384.00     22.31 o 
   3   4   0     2108.85     2188.93     18.15 o 
   4   4   0     7564.72     7726.30     48.35 o 
   5   4   0     1441.81     1415.95     11.42 o 
   6   4   0      198.97      196.40      5.22 o 
   7   4   0      560.46      519.72     20.09 o 
   8   4   0        2.08        3.56      2.86 o 
   9   4   0      108.10      102.31      5.66 o 
  10   4   0        0.00        0.34      1.37 o 
   1   5   0        0.07        0.94      0.64 o 
   2   5   0       19.33       17.59      1.17 o 
   3   5   0      636.39      676.56      7.24 o 
   4   5   0       30.75       34.71      1.42 o 
   5   5   0       38.95       38.88      1.52 o 
   6   5   0      113.68      114.96      3.38 o 
   7   5   0       24.52       25.05      2.00 o 
   8   5   0        9.36       12.44      2.64 o 
   9   5   0        0.31        0.24      1.43 o 
  10   5   0        6.31        9.11      2.56 o 
   0   6   0     1687.41     1796.09     31.22 o 
   1   6   0       40.42       43.82      3.26 o 
   2   6   0     1194.95     1234.30     13.63 o 
   3   6   0       96.16      101.21      3.16 o 
   4   6   0      736.57      745.06      8.20 o 
   5   6   0      876.28      848.17     13.31 o 
   6   6   0      289.46      290.01      7.73 o 
   7   6   0      134.09      126.47      3.91 o 
   8   6   0       45.80       41.64      3.28 o 
   9   6   0       11.79        6.63      3.71 o 
  10   6   0        5.80        4.98      2.00 o 
   1   7   0      249.75      304.16      6.55 o 
   2   7   0        0.13        0.10      0.76 o 
   3   7   0        6.38        7.76      0.99 o 
   4   7   0      372.65      359.91      5.33 o 
   5   7   0       99.05      103.24      3.46 o 
   6   7   0       30.65       30.41      2.19 o 
   7   7   0        1.30        0.74      1.13 o 
   8   7   0       88.17       93.68      4.42 o 
   9   7   0        0.08        0.00      1.40 o 
   0   8   0      307.31      303.93      9.85 o 
   1   8   0       78.16       69.59      3.21 o 
   2   8   0      395.28      394.63      8.02 o 
   3   8   0     1155.23     1138.85     12.09 o 
   4   8   0       57.33       58.12      2.26 o 
   5   8   0        9.78        8.67      1.58 o 
   6   8   0      136.82      128.29      4.20 o 
   7   8   0      138.92      144.73      4.60 o 
   8   8   0      126.80      120.03      5.02 o 
   9   8   0       19.80       22.15      3.11 o 
   1   9   0        0.05        0.69      1.11 o 
   2   9   0       58.88       56.69      3.24 o 
   3   9   0       41.15       44.91      2.91 o 
   4   9   0      199.96      214.15      4.42 o 
   5   9   0        4.72        4.54      2.41 o 
   6   9   0       16.98       22.16      2.24 o 
   7   9   0        5.48        7.37      1.73 o 
   8   9   0       54.15       62.58      4.39 o 
   0  10   0      821.93      847.36     20.62 o 
   1  10   0      358.28      339.23      8.26 o 
   2  10   0      229.09      225.12     13.96 o 
   3  10   0        0.15        0.00      1.25 o 
   4  10   0       48.32       55.38      3.79 o 
   5  10   0      179.20      175.25      5.33 o 
   6  10   0       59.60       63.93      3.59 o 
   7  10   0        0.55        0.00      1.14 o 
   1  11   0       81.84       86.76      4.28 o 
   2  11   0       85.17       84.48      4.21 o 
   3  11   0       13.28       16.52      2.31 o 
   4  11   0       79.12       76.67      4.52 o 
   5  11   0       43.57       40.52      3.62 o 
   6  11   0       77.01       88.38      4.19 o 
   0  12   0       25.31       28.76      4.45 o 
   1  12   0      135.29      130.51      5.49 o 
   2  12   0       68.15       62.59      4.10 o 
   3  12   0       54.67       56.35      3.86 o 
   4  12   0       69.79       71.04      5.54 o 
   5  12   0        3.11        1.68      1.71 o 
   1  13   0       80.98       88.74      7.35 o 
   2  13   0        3.47        2.63      3.60 o 
   3  13   0        0.69        0.60      1.48 o 
   4  13   0       16.80       18.16      3.81 o 
 -11   0   1       86.10       98.64      6.67 o 
  -9   0   1       70.94       71.42      4.97 o 
  -7   0   1      382.60      378.93     10.61 o 
  -5   0   1        3.20        6.06      0.82 o 
  -3   0   1      120.19      122.82      2.43 o 
  -1   0   1     4729.86     4110.54     65.11 o 
   1   0   1     1461.85     1339.22     21.61 o 
   3   0   1      771.11      745.20      9.13 o 
   5   0   1       48.05       40.79      1.67 o 
   7   0   1      310.24      311.00      9.53 o 
   9   0   1        5.63        2.62      1.99 o 
  11   0   1      130.71      134.63      7.87 o 
 -11   1   1       26.63       37.91      3.38 o 
 -10   1   1        2.84        4.53      1.62 o 
  -9   1   1       14.98       19.40      2.72 o 
  -8   1   1       38.64       40.70      3.79 o 
  -7   1   1       35.82       35.16      1.82 o 
  -6   1   1        0.72        2.01      0.54 o 
  -5   1   1      314.44      318.71      4.01 o 
  -4   1   1      526.57      525.03      5.19 o 
  -3   1   1      268.65      270.09      3.16 o 
  -2   1   1       66.96       69.56      1.20 o 
  -1   1   1      201.23      215.92      5.11 o 
   0   1   1      347.38      336.75      3.45 o 
   1   1   1     5199.20     5212.14     89.81 o 
   2   1   1       96.23       90.45      1.99 o 
   3   1   1      606.54      548.57      7.39 o 
   4   1   1     1037.84     1020.59      8.89 o 
   5   1   1     1118.27     1082.48      9.57 o 
   6   1   1       57.88       52.62      1.87 o 
   7   1   1      135.17      140.73      4.31 o 
   8   1   1       11.87       11.25      1.93 o 
   9   1   1        3.10        1.74      1.59 o 
  10   1   1       35.40       35.14      3.09 o 
 -11   2   1       24.95       25.26      3.54 o 
 -10   2   1       12.30       10.30      2.12 o 
  -9   2   1      178.98      177.01      5.56 o 
  -8   2   1        6.63        8.94      1.64 o 
  -7   2   1      176.53      171.09      5.29 o 
  -6   2   1      238.75      228.01      3.36 o 
  -5   2   1      599.20      584.48      6.53 o 
  -4   2   1      266.39      249.17      3.12 o 
  -3   2   1       50.18       62.98      1.29 o 
  -2   2   1    30045.00    27689.00    415.53 o 
  -1   2   1      220.02      242.21      3.09 o 
   0   2   1     1905.30     1908.03     29.24 o 
   1   2   1        1.11        0.00      0.22 o 
   2   2   1     4261.54     4468.96     37.74 o 
   3   2   1     1582.16     1602.17     11.71 o 
   4   2   1      887.54      911.12      6.65 o 
   5   2   1       99.22      109.70      1.90 o 
   6   2   1        9.74        8.91      0.83 o 
   7   2   1       44.34       51.27      2.75 o 
   8   2   1       83.71       84.42      5.46 o 
   9   2   1      165.22      159.37      5.39 o 
  10   2   1       25.22       25.96      2.88 o 
 -10   3   1        0.60        0.28      1.38 o 
  -9   3   1      106.93      110.89      4.48 o 
  -8   3   1        4.15        5.34      1.52 o 
  -7   3   1      267.05      267.52      5.11 o 
  -6   3   1        1.06        0.59      0.51 o 
  -5   3   1        2.20        1.61      0.52 o 
  -4   3   1        0.42        0.43      0.42 o 
  -3   3   1       21.28       20.24      0.92 o 
  -2   3   1        1.83        3.11      0.54 o 
  -1   3   1      795.95      869.21     10.11 o 
   0   3   1        0.75        0.63      0.41 o 
   1   3   1     4007.27     4480.21     39.44 o 
   2   3   1       27.63       32.22      0.86 o 
   3   3   1      328.58      363.76      4.51 o 
   4   3   1       19.54       14.20      1.22 o 
   5   3   1      107.86       90.84      1.95 o 
   6   3   1       15.13       16.11      1.30 o 
   7   3   1        3.48        2.60      1.19 o 
   8   3   1        7.13        7.28      1.71 o 
   9   3   1      227.39      218.71      6.47 o 
  10   3   1       18.60       22.57      2.78 o 
 -10   4   1       12.06       12.68      5.04 o 
  -9   4   1        5.34        4.87      3.38 o 
  -8   4   1       30.20       24.62      1.97 o 
  -7   4   1      160.32      156.94      3.98 o 
  -6   4   1        0.44        0.18      0.70 o 
  -5   4   1       13.00       20.14      1.22 o 
  -4   4   1     1801.89     1782.43     15.39 o 
  -3   4   1      108.49      126.77      2.57 o 
  -2   4   1      253.52      268.60      4.10 o 
  -1   4   1     1338.04     1373.95     13.58 o 
   0   4   1        9.50       10.16      0.90 o 
   1   4   1      118.45      116.79      4.41 o 
   2   4   1      527.86      626.16      6.41 o 
   3   4   1      386.09      384.50      3.94 o 
   4   4   1      159.37      179.73      3.08 o 
   5   4   1        0.38        0.50      0.61 o 
   6   4   1      294.36      285.49      5.38 o 
   7   4   1      388.25      373.72      7.29 o 
   8   4   1       48.16       43.43      6.79 o 
   9   4   1       14.30       11.23      4.49 o 
  10   4   1        0.04        0.00      1.50 o 
 -10   5   1        0.75        0.00      1.40 o 
  -9   5   1        1.44        0.00      1.27 o 
  -8   5   1       98.04       96.88      3.43 o 
  -7   5   1       10.14        7.76      1.36 o 
  -6   5   1      218.66      209.09      4.67 o 
  -5   5   1      128.97      133.37      2.73 o 
  -4   5   1       50.27       40.02      1.56 o 
  -3   5   1     2363.63     2532.03     21.27 o 
  -2   5   1      557.92      595.78      8.50 o 
  -1   5   1      335.71      409.09      6.96 o 
   0   5   1        5.16        4.26      0.62 o 
   1   5   1      179.05      176.29      4.10 o 
   2   5   1      136.97      165.19      3.31 o 
   3   5   1       59.17       59.79      1.77 o 
   4   5   1        2.92        5.59      0.61 o 
   5   5   1       39.29       41.15      2.05 o 
   6   5   1      197.19      191.92      4.79 o 
   7   5   1      705.42      679.05     10.43 o 
   8   5   1        5.41        3.36      2.86 o 
   9   5   1       59.80       59.52      3.92 o 
  10   5   1       15.35       14.93      2.67 o 
 -10   6   1       13.32       15.16      3.54 o 
  -9   6   1       17.82       16.75      3.54 o 
  -8   6   1        5.33        2.55      1.98 o 
  -7   6   1      105.12       91.13      3.34 o 
  -6   6   1      495.51      469.30      7.78 o 
  -5   6   1       23.70       27.53      2.13 o 
  -4   6   1       14.58       15.27      1.17 o 
  -3   6   1     1237.35     1209.93     11.77 o 
  -2   6   1       35.51       44.05      2.01 o 
  -1   6   1       57.75       56.14      2.49 o 
   0   6   1      424.20      466.87      8.09 o 
   1   6   1      112.75      102.79      3.32 o 
   2   6   1       64.13       67.89      2.26 o 
   3   6   1      330.78      339.21      4.77 o 
   4   6   1       63.81       68.20      2.32 o 
   5   6   1      812.33      787.22     10.67 o 
   6   6   1      285.03      282.55      6.92 o 
   7   6   1       79.11       70.84      2.98 o 
   8   6   1       40.93       33.25      5.30 o 
   9   6   1        1.77        2.33      1.72 o 
  -9   7   1       13.41       18.94      2.76 o 
  -8   7   1        8.68       10.74      1.74 o 
  -7   7   1       11.49       15.53      1.82 o 
  -6   7   1      158.12      140.73      4.19 o 
  -5   7   1       27.52       27.95      1.65 o 
  -4   7   1      343.25      332.56      5.12 o 
  -3   7   1       23.12       27.04      2.42 o 
  -2   7   1       43.25       57.40      2.69 o 
  -1   7   1       12.13        8.46      1.36 o 
   0   7   1      320.20      351.90      9.53 o 
   1   7   1       37.55       32.00      1.25 o 
   2   7   1        0.91        1.55      0.90 o 
   3   7   1      552.91      573.28      7.12 o 
   4   7   1       67.12       64.53      2.15 o 
   5   7   1      147.43      152.47      4.49 o 
   6   7   1        9.73        7.93      1.41 o 
   7   7   1       23.97       24.63      2.16 o 
   8   7   1        0.02        1.23      1.60 o 
   9   7   1       19.27       17.09      2.79 o 
  -9   8   1        6.51        4.12      2.10 o 
  -8   8   1       12.88        4.76      1.56 o 
  -7   8   1        9.01       12.73      4.33 o 
  -6   8   1        3.85        5.23      1.31 o 
  -5   8   1      129.00      129.31      4.10 o 
  -4   8   1        0.02        0.00      0.71 o 
  -3   8   1      681.62      653.51     11.10 o 
  -2   8   1      105.85      106.17      5.40 o 
  -1   8   1      230.56      259.52      6.37 o 
   0   8   1      295.26      292.97      8.42 o 
   1   8   1       63.12       64.36      3.32 o 
   2   8   1       50.52       49.80      3.38 o 
   3   8   1      340.29      330.38      5.34 o 
   4   8   1      228.65      228.11      4.31 o 
   5   8   1       24.18       24.85      2.10 o 
   6   8   1        3.06        1.79      1.17 o 
   7   8   1        0.66        0.00      1.06 o 
   8   8   1        0.59        0.96      1.28 o 
   9   8   1        2.84        1.53      1.94 o 
  -8   9   1       25.72       28.83      2.70 o 
  -7   9   1       62.78       63.82      3.51 o 
  -6   9   1       21.00       16.85      2.04 o 
  -5   9   1       37.46       44.72      2.80 o 
  -4   9   1       68.57       62.33      2.46 o 
  -3   9   1      259.11      252.01      6.50 o 
  -2   9   1       80.55       93.62      3.93 o 
  -1   9   1       54.03       59.17      5.22 o 
   0   9   1        6.43        5.29      1.87 o 
   1   9   1       18.54       20.11      2.68 o 
   2   9   1     1049.68     1064.84     16.29 o 
   3   9   1       19.39       18.54      2.48 o 
   4   9   1      124.40      118.35      4.04 o 
   5   9   1      131.72      136.16      4.43 o 
   6   9   1        6.76        6.74      1.56 o 
   7   9   1       15.24       20.46      2.31 o 
   8   9   1       29.31       36.54      4.62 o 
  -7  10   1       41.54       41.06      3.36 o 
  -6  10   1       10.89       11.67      1.90 o 
  -5  10   1       29.80       24.17      2.69 o 
  -4  10   1        0.64        0.00      0.87 o 
  -3  10   1       29.48       22.68      2.46 o 
  -2  10   1        3.38        3.61      1.36 o 
  -1  10   1      301.13      301.49     12.91 o 
   0  10   1       26.06       28.33      2.68 o 
   1  10   1      629.82      679.49     12.59 o 
   2  10   1      281.79      269.93      7.21 o 
   3  10   1       63.37       55.20      5.10 o 
   4  10   1       63.04       58.12      3.90 o 
   5  10   1       25.43       21.20      2.26 o 
   6  10   1        1.86        0.00      1.20 o 
   7  10   1        5.99        3.60      1.72 o 
  -6  11   1       11.33        9.80      2.00 o 
  -5  11   1        9.04        7.04      2.36 o 
  -4  11   1       15.65       16.04      1.94 o 
  -3  11   1        7.28        4.33      3.14 o 
  -2  11   1        5.91        7.28      1.73 o 
  -1  11   1      158.55      158.86      5.78 o 
   0  11   1      201.68      214.98      6.77 o 
   1  11   1        6.11        8.04      1.91 o 
   2  11   1       17.92       15.43      2.31 o 
   3  11   1        7.32       10.96      2.04 o 
   4  11   1        0.00        2.13      1.43 o 
   5  11   1        4.56        8.11      2.02 o 
   6  11   1       33.18       43.10      3.25 o 
  -5  12   1       35.10       40.70      3.82 o 
  -4  12   1        0.22        0.00      1.49 o 
  -3  12   1       40.99       41.28      6.00 o 
  -2  12   1        1.60        0.00      1.43 o 
  -1  12   1      110.89      118.68      5.27 o 
   0  12   1       14.71       10.96      2.33 o 
   1  12   1       22.31       23.50      4.57 o 
   2  12   1        0.44        0.00      1.26 o 
   3  12   1       13.69       15.22      2.64 o 
   4  12   1        2.46        3.67      1.82 o 
   5  12   1        8.79        3.40      2.50 o 
  -4  13   1        0.00        0.00      1.60 o 
  -3  13   1        9.68       13.70      3.18 o 
  -2  13   1       29.40       22.90      4.75 o 
  -1  13   1        0.38        0.00      1.43 o 
   0  13   1        1.34        0.20      1.48 o 
   1  13   1       60.21       61.57      4.35 o 
   2  13   1        1.98        0.00      1.36 o 
   3  13   1       52.49       61.68      4.66 o 
 -10   0   2       12.92       12.91      2.94 o 
  -8   0   2      403.87      437.01     12.24 o 
  -6   0   2       78.05       64.94      2.42 o 
  -4   0   2       18.97       15.66      1.06 o 
  -2   0   2     7071.86     6072.23    287.03 o 
   0   0   2     8700.76     8181.52    130.49 o 
   2   0   2       58.08       56.05      2.22 o 
   4   0   2      498.18      493.17      6.71 o 
   6   0   2      263.11      235.96      7.67 o 
   8   0   2       38.73       42.03      4.09 o 
  10   0   2       91.57       87.47      6.08 o 
 -11   1   2        2.75        0.06      1.41 o 
 -10   1   2       45.98       43.42      3.24 o 
  -9   1   2       30.77       37.31      2.82 o 
  -8   1   2      121.30      129.34      4.34 o 
  -7   1   2       11.32       11.52      0.99 o 
  -6   1   2      740.35      733.04      7.48 o 
  -5   1   2      441.31      434.43      4.86 o 
  -4   1   2      893.40      853.22      7.75 o 
  -3   1   2      206.73      190.32      2.39 o 
  -2   1   2    13162.16    12133.42    171.56 o 
  -1   1   2     1764.25     1672.03     12.69 o 
   0   1   2     5376.55     5196.63     45.00 o 
   1   1   2      444.88      467.00      5.20 o 
   2   1   2       53.35       40.65      1.21 o 
   3   1   2       26.27       21.09      0.80 o 
   4   1   2       66.49       56.64      1.58 o 
   5   1   2      300.06      307.97      6.06 o 
   6   1   2      147.52      139.17      4.02 o 
   7   1   2        4.34        2.61      1.35 o 
   8   1   2       85.54       92.98      6.02 o 
   9   1   2        1.93        2.94      1.57 o 
  10   1   2       12.06       11.79      2.30 o 
 -11   2   2        0.79        1.24      3.08 o 
 -10   2   2        0.44        1.48      1.43 o 
  -9   2   2        1.07        2.70      1.44 o 
  -8   2   2        0.81        0.00      1.19 o 
  -7   2   2        0.76        1.81      1.17 o 
  -6   2   2      373.80      381.15      5.27 o 
  -5   2   2      252.37      237.96      3.30 o 
  -4   2   2       47.48       49.38      1.30 o 
  -3   2   2     1777.53     1780.36     14.52 o 
  -2   2   2    12562.07    12233.81     97.32 o 
  -1   2   2      155.28      141.43      2.08 o 
   0   2   2        3.49        8.05      0.57 o 
   1   2   2        2.63        3.27      0.69 o 
   2   2   2      857.44      993.41      8.70 o 
   3   2   2       14.42       14.47      0.94 o 
   4   2   2      204.59      202.50      2.87 o 
   5   2   2      420.69      415.82      4.89 o 
   6   2   2        4.96        4.28      0.82 o 
   7   2   2        7.36        8.94      1.61 o 
   8   2   2      401.04      401.65      8.60 o 
   9   2   2       65.69       68.92      3.79 o 
  10   2   2      124.38      138.04      5.49 o 
 -10   3   2        3.49        6.61      1.79 o 
  -9   3   2      114.91      119.13      4.60 o 
  -8   3   2      147.00      146.42      3.92 o 
  -7   3   2        7.59        8.45      1.18 o 
  -6   3   2       53.29       53.45      1.65 o 
  -5   3   2      408.55      412.04      4.89 o 
  -4   3   2     4579.78     4555.31     35.54 o 
  -3   3   2     1319.68     1400.48     12.05 o 
  -2   3   2      439.96      438.10      4.66 o 
  -1   3   2     3058.52     3131.70     23.83 o 
   0   3   2     2081.37     2119.16     23.51 o 
   1   3   2     1492.60     1566.02     13.03 o 
   2   3   2     5151.56     5434.51     37.55 o 
   3   3   2     1417.44     1578.47     11.86 o 
   4   3   2     2571.69     2564.16     21.30 o 
   5   3   2        0.02        0.37      1.30 o 
   6   3   2      116.63      102.82      2.81 o 
   7   3   2       68.47       65.16      3.12 o 
   8   3   2        0.65        0.95      1.29 o 
   9   3   2       57.16       60.25      3.66 o 
  10   3   2       58.87       65.30      9.28 o 
 -10   4   2        3.52        6.41      1.88 o 
  -9   4   2        7.47        4.22      1.67 o 
  -8   4   2        0.15        0.00      0.96 o 
  -7   4   2       13.05       12.31      1.44 o 
  -6   4   2       34.35       37.19      1.85 o 
  -5   4   2       81.10       75.23      1.99 o 
  -4   4   2     5856.45     5776.16     44.88 o 
  -3   4   2      131.01      121.84      2.30 o 
  -2   4   2       38.67       48.77      2.02 o 
  -1   4   2        4.91        7.01      1.01 o 
   0   4   2      239.52      236.82      4.58 o 
   1   4   2       79.09       87.04      2.13 o 
   2   4   2      786.15      926.90      7.79 o 
   3   4   2       57.91       67.79      1.39 o 
   4   4   2       68.20       66.85      1.47 o 
   5   4   2      168.34      156.48      3.52 o 
   6   4   2      237.64      227.15      4.55 o 
   7   4   2      107.22      105.26      6.65 o 
   8   4   2      122.22      121.18      4.99 o 
   9   4   2       64.99       62.29      3.91 o 
  10   4   2       12.50        9.80      2.36 o 
 -10   5   2        5.09        6.03      2.68 o 
  -9   5   2        7.71        9.95      2.04 o 
  -8   5   2        0.01        0.27      0.95 o 
  -7   5   2       88.03       90.01      3.19 o 
  -6   5   2     1241.30     1231.94     12.08 o 
  -5   5   2        8.75        8.19      0.94 o 
  -4   5   2      717.62      710.89      8.17 o 
  -3   5   2        2.50        0.96      0.64 o 
  -2   5   2     3513.81     3719.59     34.28 o 
  -1   5   2     1124.92     1315.29     16.68 o 
   0   5   2     1655.61     1786.90     21.40 o 
   1   5   2      189.44      187.94      4.49 o 
   2   5   2     1707.56     1784.02     17.82 o 
   3   5   2      840.91      831.78      7.47 o 
   4   5   2      236.73      234.17      3.05 o 
   5   5   2        4.34        5.94      1.07 o 
   6   5   2       68.08       66.67      2.63 o 
   7   5   2      307.52      295.23      7.83 o 
   8   5   2      168.42      150.36      9.91 o 
   9   5   2        0.22        0.00      1.30 o 
  10   5   2        6.27        8.28      6.16 o 
 -10   6   2       16.55       23.58      4.01 o 
  -9   6   2       18.66       19.16      2.65 o 
  -8   6   2       62.05       64.53      2.67 o 
  -7   6   2       23.87       21.76      1.95 o 
  -6   6   2      454.11      450.45      7.69 o 
  -5   6   2      766.20      732.83      8.38 o 
  -4   6   2      200.01      200.52      3.62 o 
  -3   6   2       37.08       36.92      1.62 o 
  -2   6   2      533.03      567.29      7.67 o 
  -1   6   2       83.08      105.64      3.41 o 
   0   6   2      471.17      569.81      7.20 o 
   1   6   2     1238.35     1353.63     17.58 o 
   2   6   2       20.79       17.99      1.33 o 
   3   6   2       86.29       81.89      2.31 o 
   4   6   2      376.74      379.99      5.11 o 
   5   6   2      653.14      643.83      9.29 o 
   6   6   2      643.30      635.24      9.46 o 
   7   6   2       28.59       28.62      2.13 o 
   8   6   2        0.07        0.18      1.41 o 
   9   6   2        4.04        4.79      1.92 o 
  -9   7   2        0.58        1.11      1.74 o 
  -8   7   2       25.30       22.93      2.18 o 
  -7   7   2        0.74        0.74      1.01 o 
  -6   7   2       13.56       12.66      1.65 o 
  -5   7   2      747.77      717.52      8.97 o 
  -4   7   2      425.09      415.95      5.90 o 
  -3   7   2       54.57       58.54      2.04 o 
  -2   7   2      193.78      192.60      5.03 o 
  -1   7   2       69.67       80.31      3.20 o 
   0   7   2     2766.21     2926.09     34.37 o 
   1   7   2      690.22      762.84     24.65 o 
   2   7   2     1313.82     1349.05     21.71 o 
   3   7   2       45.06       45.65      2.49 o 
   4   7   2      202.48      195.58      4.67 o 
   5   7   2      999.33      999.54     13.15 o 
   6   7   2       23.29       20.53      1.94 o 
   7   7   2       94.15       94.53      3.56 o 
   8   7   2       95.70       89.46      4.57 o 
   9   7   2       12.67       18.48      5.70 o 
  -9   8   2       51.91       46.03      3.40 o 
  -8   8   2      146.28      142.33      4.91 o 
  -7   8   2      142.36      127.28      4.34 o 
  -6   8   2       44.99       47.94      2.84 o 
  -5   8   2      455.64      434.69      6.45 o 
  -4   8   2        2.25        2.87      0.96 o 
  -3   8   2       77.20       83.03      3.52 o 
  -2   8   2      278.09      277.55      9.37 o 
  -1   8   2      286.72      288.59      6.77 o 
   0   8   2      417.88      445.76      8.81 o 
   1   8   2       26.80       33.08      2.48 o 
   2   8   2      141.06      164.12      4.88 o 
   3   8   2      896.09      907.21     10.24 o 
   4   8   2      463.40      460.61      8.08 o 
   5   8   2       44.11       39.27      2.52 o 
   6   8   2       33.20       35.14      2.47 o 
   7   8   2        8.66        7.75      1.55 o 
   8   8   2      107.70      114.63      5.40 o 
  -8   9   2       31.25       26.89      2.63 o 
  -7   9   2      100.27       98.80      4.08 o 
  -6   9   2       76.85       71.75      3.44 o 
  -5   9   2        7.20        7.02      1.25 o 
  -4   9   2       12.76       11.44      1.38 o 
  -3   9   2       73.30       70.23      3.44 o 
  -2   9   2      294.98      290.39      7.59 o 
  -1   9   2      132.79      133.43      4.70 o 
   0   9   2      444.99      457.47      9.37 o 
   1   9   2      487.47      500.66     11.48 o 
   2   9   2      148.52      143.28      4.89 o 
   3   9   2      619.15      623.58      9.36 o 
   4   9   2        0.42        0.45      0.87 o 
   5   9   2       38.12       36.60      2.83 o 
   6   9   2       87.78       83.27      3.64 o 
   7   9   2       12.54       11.36      1.92 o 
   8   9   2       43.62       56.87      4.34 o 
  -7  10   2        0.32        0.00      1.24 o 
  -6  10   2        8.37       13.67      2.02 o 
  -5  10   2        6.45        6.17      1.56 o 
  -4  10   2       19.29       24.36      2.07 o 
  -3  10   2      280.71      261.95      7.01 o 
  -2  10   2       52.80       52.73      4.23 o 
  -1  10   2        0.11        0.00      1.02 o 
   0  10   2        0.08        2.42      1.39 o 
   1  10   2      690.05      719.87     15.93 o 
   2  10   2      218.65      227.03      6.54 o 
   3  10   2        4.38        2.95      1.07 o 
   4  10   2       11.66       11.36      2.09 o 
   5  10   2        0.59        0.00      1.18 o 
   6  10   2        5.00        3.05      1.35 o 
   7  10   2       20.41       20.59      2.47 o 
  -6  11   2        0.59        0.86      1.48 o 
  -5  11   2        4.03        5.39      2.24 o 
  -4  11   2       68.84       68.50      3.24 o 
  -3  11   2        5.35        6.09      1.74 o 
  -2  11   2      163.49      167.74      5.86 o 
  -1  11   2        1.10        4.15      1.59 o 
   0  11   2        5.83        5.89      1.71 o 
   1  11   2        0.19        0.33      1.99 o 
   2  11   2        0.29        0.85      2.09 o 
   3  11   2      141.87      132.19      5.60 o 
   4  11   2      119.51      124.38      5.52 o 
   5  11   2       63.29       67.87      4.45 o 
   6  11   2      102.88      116.62      5.57 o 
  -5  12   2        9.50        9.77      2.47 o 
  -4  12   2        1.42        0.37      1.41 o 
  -3  12   2        5.66        3.65      1.68 o 
  -2  12   2       33.73       33.81      3.18 o 
  -1  12   2      468.94      480.19     11.54 o 
   0  12   2       89.55       88.47      4.66 o 
   1  12   2        4.30        3.91      1.74 o 
   2  12   2        7.01        7.23      1.84 o 
   3  12   2       16.78       13.54      2.50 o 
   4  12   2        2.59        2.48      1.64 o 
   5  12   2        7.76        9.15      2.21 o 
  -4  13   2        0.58        3.16      1.97 o 
  -3  13   2        8.65        8.03      2.44 o 
  -2  13   2        0.59        0.00      1.49 o 
  -1  13   2        0.21        0.71      1.56 o 
   0  13   2        2.18        1.05      1.67 o 
   1  13   2       44.99       45.32      5.58 o 
   2  13   2       30.08       27.15      3.16 o 
   3  13   2        2.75        3.24      1.82 o 
 -11   0   3       23.54       23.60      3.85 o 
  -9   0   3        4.20        7.07      2.30 o 
  -7   0   3      235.56      251.61      5.49 o 
  -5   0   3     1968.99     1941.44     32.87 o 
  -3   0   3      226.03      247.72      4.75 o 
  -1   0   3     2385.86     2285.02     25.28 o 
   1   0   3     4190.09     4002.46     35.66 o 
   3   0   3     2068.20     1924.44     21.46 o 
   5   0   3     1987.54     2131.56     37.18 o 
   7   0   3      175.45      176.85      7.07 o 
   9   0   3        2.71        3.50      2.18 o 
 -11   1   3        6.29        6.41      1.94 o 
 -10   1   3        0.48        0.21      1.23 o 
  -9   1   3        2.98        2.58      1.28 o 
  -8   1   3        6.96        6.83      1.16 o 
  -7   1   3      139.63      139.78      2.80 o 
  -6   1   3      165.42      160.47      2.79 o 
  -5   1   3       21.86       12.57      0.83 o 
  -4   1   3       95.19       74.40      1.56 o 
  -3   1   3     4305.42     3895.86     29.95 o 
  -2   1   3     4590.97     4312.50     33.85 o 
  -1   1   3     4183.80     3969.86     25.10 o 
   0   1   3     4861.52     4721.88     52.51 o 
   1   1   3     5154.64     5189.07     48.72 o 
   2   1   3     2509.60     2494.98     29.84 o 
   3   1   3     2483.81     2493.92     26.77 o 
   4   1   3       77.24       84.10      2.11 o 
   5   1   3     1456.56     1457.05     12.91 o 
   6   1   3       56.34       66.86      2.27 o 
   7   1   3      220.20      225.64      4.56 o 
   8   1   3       43.18       46.77      3.04 o 
   9   1   3       56.01       65.87      3.64 o 
  10   1   3       14.31       15.50      2.68 o 
 -11   2   3        1.61        2.86      1.79 o 
 -10   2   3       28.53       31.46      3.00 o 
  -9   2   3       80.15       81.52      7.05 o 
  -8   2   3        4.00        5.17      1.17 o 
  -7   2   3       65.24       70.91      2.04 o 
  -6   2   3       29.18       31.45      1.35 o 
  -5   2   3       61.80       58.25      1.56 o 
  -4   2   3        4.23        1.76      0.43 o 
  -3   2   3      152.93      149.40      2.22 o 
  -2   2   3       75.72       84.19      1.58 o 
  -1   2   3      648.10      657.38      5.39 o 
   0   2   3        0.56        0.00      0.75 o 
   1   2   3        2.82        1.61      0.29 o 
   2   2   3     2082.43     2059.26     14.79 o 
   3   2   3      756.55      763.37     10.04 o 
   4   2   3        9.69       11.69      1.30 o 
   5   2   3        1.13        1.61      0.52 o 
   6   2   3        0.58        1.97      1.12 o 
   7   2   3      180.48      180.05      5.15 o 
   8   2   3       50.54       51.11      3.14 o 
   9   2   3       76.26       88.75      4.20 o 
  10   2   3       12.87       14.90      2.43 o 
 -10   3   3       19.84       23.70      3.08 o 
  -9   3   3       23.28       31.51      4.83 o 
  -8   3   3      101.73      109.26      3.42 o 
  -7   3   3      190.94      188.30      4.21 o 
  -6   3   3      204.16      204.65      3.37 o 
  -5   3   3        0.13        0.39      0.46 o 
  -4   3   3       69.02       43.18      1.59 o 
  -3   3   3       55.59       89.23      1.82 o 
  -2   3   3      398.70      420.21      3.91 o 
  -1   3   3     4078.27     4024.87     34.32 o 
   0   3   3     1526.43     1557.32     14.97 o 
   1   3   3      446.47      428.34      4.52 o 
   2   3   3      188.34      233.65      2.64 o 
   3   3   3     2851.33     3015.04     24.59 o 
   4   3   3       34.25       36.29      1.26 o 
   5   3   3      653.15      652.29      6.99 o 
   6   3   3      358.48      348.66      7.12 o 
   7   3   3      272.31      273.16      6.57 o 
   8   3   3       26.66       29.25      2.63 o 
   9   3   3      161.88      155.12      5.55 o 
  10   3   3        5.14        3.40      3.52 o 
 -10   4   3       47.22       49.44      5.46 o 
  -9   4   3        4.69        4.88      1.63 o 
  -8   4   3       17.39       17.83      1.80 o 
  -7   4   3       80.56       82.95      2.94 o 
  -6   4   3       59.99       50.12      1.78 o 
  -5   4   3        9.77        8.86      0.88 o 
  -4   4   3      728.65      685.54      7.23 o 
  -3   4   3       22.18       24.38      1.13 o 
  -2   4   3     1771.12     1854.52     18.09 o 
  -1   4   3      746.30      783.16      6.81 o 
   0   4   3      369.24      399.34      6.47 o 
   1   4   3     1203.95     1251.04     11.19 o 
   2   4   3       25.96       20.07      0.87 o 
   3   4   3       39.72       61.49      2.74 o 
   4   4   3      784.33      812.18      8.32 o 
   5   4   3      221.23      212.37      3.45 o 
   6   4   3      315.87      298.17      5.33 o 
   7   4   3        5.69        4.02      1.47 o 
   8   4   3       77.63       76.87      4.75 o 
   9   4   3       31.97       29.14      2.95 o 
  10   4   3       40.70       37.59      3.54 o 
 -10   5   3        0.11        0.00      1.36 o 
  -9   5   3        0.47        0.00      1.28 o 
  -8   5   3        2.98        0.95      1.08 o 
  -7   5   3      237.41      221.28      5.07 o 
  -6   5   3       20.91       17.42      1.30 o 
  -5   5   3      559.68      542.78      6.54 o 
  -4   5   3      126.64      127.83      2.68 o 
  -3   5   3      102.39       80.53      2.06 o 
  -2   5   3     1211.42     1284.86     13.75 o 
  -1   5   3      302.10      238.92      3.83 o 
   0   5   3      212.16      264.30      5.36 o 
   1   5   3     5998.63     6550.86     69.43 o 
   2   5   3        3.84        7.66      0.68 o 
   3   5   3      530.16      520.21      5.31 o 
   4   5   3      113.69      113.58      2.51 o 
   5   5   3       98.60       94.73      2.91 o 
   6   5   3       15.96       19.21      1.67 o 
   7   5   3      355.49      329.03     15.99 o 
   8   5   3        3.88        2.82      1.55 o 
   9   5   3        1.08        1.54      1.55 o 
 -10   6   3        2.05        0.66      1.67 o 
  -9   6   3       21.48       23.01      3.56 o 
  -8   6   3       15.76       13.61      1.90 o 
  -7   6   3      109.85       97.09      3.49 o 
  -6   6   3      748.18      725.52      9.47 o 
  -5   6   3       76.31       82.87      2.60 o 
  -4   6   3        0.39        0.84      0.63 o 
  -3   6   3      130.79      131.88      3.01 o 
  -2   6   3       92.00      127.13      3.85 o 
  -1   6   3       18.00       13.13      1.52 o 
   0   6   3        2.57        2.68      0.90 o 
   1   6   3        6.43        5.53      1.07 o 
   2   6   3       23.46       26.62      2.92 o 
   3   6   3      303.75      287.09      3.81 o 
   4   6   3       29.20       31.97      1.56 o 
   5   6   3        0.17        0.76      0.78 o 
   6   6   3        6.18        5.75      1.29 o 
   7   6   3        6.45        7.68      2.46 o 
   8   6   3        1.69        1.87      1.44 o 
   9   6   3        0.04        0.00      1.33 o 
  -9   7   3       21.57       21.10      2.68 o 
  -8   7   3       21.25       17.12      2.08 o 
  -7   7   3        2.62        2.09      1.40 o 
  -6   7   3        0.93        1.30      1.05 o 
  -5   7   3      313.07      318.53      6.27 o 
  -4   7   3       84.70       85.17      2.60 o 
  -3   7   3      363.02      353.87      5.38 o 
  -2   7   3       44.72       45.53      3.46 o 
  -1   7   3       30.39       27.91      2.12 o 
   0   7   3       61.57       63.36      2.05 o 
   1   7   3       76.47       65.11      3.06 o 
   2   7   3       11.72       14.73      1.39 o 
   3   7   3      470.39      493.37      6.46 o 
   4   7   3       54.44       63.33      2.69 o 
   5   7   3     1139.07     1079.48     13.90 o 
   6   7   3      111.39      104.03      3.58 o 
   7   7   3       40.01       35.44      2.41 o 
   8   7   3        1.22        3.18      1.71 o 
   9   7   3       20.12       12.78      4.43 o 
  -9   8   3        0.02        2.42      1.42 o 
  -8   8   3       39.16       33.10      2.70 o 
  -7   8   3        4.87        3.04      1.24 o 
  -6   8   3        4.71        4.31      1.72 o 
  -5   8   3      162.25      151.77      3.32 o 
  -4   8   3      137.67      132.65      3.32 o 
  -3   8   3       22.92       22.55      2.30 o 
  -2   8   3       10.79       14.12      1.84 o 
  -1   8   3        1.81        1.88      0.99 o 
   0   8   3       47.56       44.21      2.79 o 
   1   8   3       35.17       40.11      2.64 o 
   2   8   3       35.83       36.35      2.51 o 
   3   8   3      160.52      159.66      3.55 o 
   4   8   3      211.50      209.00      5.17 o 
   5   8   3        8.17       12.11      1.63 o 
   6   8   3        6.69        7.42      1.75 o 
   7   8   3       14.81       10.57      1.72 o 
   8   8   3       12.57       13.36      4.19 o 
  -8   9   3        1.87        0.40      1.34 o 
  -7   9   3       28.21       29.37      2.59 o 
  -6   9   3       22.99       25.86      4.90 o 
  -5   9   3        1.00        1.15      0.87 o 
  -4   9   3      195.48      191.97      4.77 o 
  -3   9   3      345.88      337.61      7.73 o 
  -2   9   3       39.03       35.95      2.75 o 
  -1   9   3      577.20      590.27     11.03 o 
   0   9   3       21.72       23.69      2.33 o 
   1   9   3      209.22      210.11      6.04 o 
   2   9   3        3.86        5.51      1.42 o 
   3   9   3      657.36      652.85      9.66 o 
   4   9   3      117.79      117.45      4.04 o 
   5   9   3       86.57       83.94      3.49 o 
   6   9   3       38.74       38.07      4.67 o 
   7   9   3       61.65       62.47      3.40 o 
   8   9   3        3.82        7.33      2.34 o 
  -7  10   3       68.52       68.18      4.11 o 
  -6  10   3        0.74        0.71      1.21 o 
  -5  10   3        3.15        0.71      1.36 o 
  -4  10   3        7.47        4.72      1.34 o 
  -3  10   3       15.10       10.51      1.82 o 
  -2  10   3       49.87       52.24      3.43 o 
  -1  10   3       13.72       10.27      2.58 o 
   0  10   3       77.55       65.85      3.69 o 
   1  10   3      102.07      106.25      4.48 o 
   2  10   3      215.08      213.37      6.34 o 
   3  10   3       16.73       17.75      2.34 o 
   4  10   3       23.99       22.91      4.05 o 
   5  10   3       50.93       50.29      3.11 o 
   6  10   3       24.66       25.99      2.54 o 
   7  10   3       17.40       16.39      2.18 o 
  -6  11   3        0.64        0.12      2.05 o 
  -5  11   3       73.14       69.46      4.42 o 
  -4  11   3       17.26       16.98      2.00 o 
  -3  11   3       83.65       82.75      4.17 o 
  -2  11   3       14.33       17.86      2.47 o 
  -1  11   3      323.19      317.32      8.35 o 
   0  11   3       58.79       57.46     10.33 o 
   1  11   3      535.77      538.05     11.35 o 
   2  11   3      198.22      200.74      6.45 o 
   3  11   3      132.49      133.65      5.65 o 
   4  11   3        8.03        7.77      1.98 o 
   5  11   3        8.26        8.71      2.11 o 
   6  11   3        1.67        4.67      1.82 o 
  -5  12   3       11.73       14.67      2.67 o 
  -4  12   3        0.64        3.87      1.38 o 
  -3  12   3       30.94       30.93      4.63 o 
  -2  12   3        1.11        0.42      1.75 o 
  -1  12   3       92.63      102.09      5.42 o 
   0  12   3      106.47       97.52      4.82 o 
   1  12   3       48.04       52.69      3.85 o 
   2  12   3       42.04       40.15      3.41 o 
   3  12   3       22.43       24.55      3.05 o 
   4  12   3        7.13        7.44      2.28 o 
   5  12   3        4.49        4.59      2.68 o 
  -3  13   3      108.86      111.78      7.09 o 
  -2  13   3       85.34       88.58      6.53 o 
  -1  13   3       55.70       55.59      4.73 o 
   0  13   3      135.69      137.16      5.98 o 
   1  13   3       46.32       42.81      4.17 o 
   2  13   3       19.55       18.99      4.37 o 
   3  13   3       29.99       33.04      3.93 o 
 -10   0   4        0.65        0.00      1.71 o 
  -8   0   4       21.98       24.25      5.82 o 
  -6   0   4      431.76      459.49      7.68 o 
  -4   0   4       48.56       41.16      1.67 o 
  -2   0   4       34.78       37.74      0.92 o 
   0   0   4     1130.13     1000.14     11.88 o 
   2   0   4      230.23      209.18      5.05 o 
   4   0   4      416.18      407.61      5.59 o 
   6   0   4       16.23       20.06      2.66 o 
   8   0   4      383.95      383.54     11.84 o 
  10   0   4       12.23       13.67      3.34 o 
 -11   1   4        5.26        7.36      1.94 o 
 -10   1   4       83.38       89.69      4.11 o 
  -9   1   4       37.36       43.59      6.91 o 
  -8   1   4      349.62      360.78      6.90 o 
  -7   1   4       42.32       40.79      1.59 o 
  -6   1   4      438.73      431.17      5.25 o 
  -5   1   4      540.77      552.42      5.92 o 
  -4   1   4       47.58       38.82      1.18 o 
  -3   1   4       21.83       16.66      0.74 o 
  -2   1   4     3192.88     2923.18     15.98 o 
  -1   1   4     1496.22     1393.70     10.27 o 
   0   1   4     1276.82     1125.08     10.49 o 
   1   1   4       94.16       84.85      1.08 o 
   2   1   4      473.58      474.75      5.65 o 
   3   1   4      147.73      169.19      2.36 o 
   4   1   4     1017.11     1064.96      9.66 o 
   5   1   4      152.86      152.56      3.26 o 
   6   1   4      238.50      228.64      4.38 o 
   7   1   4        2.04        1.28      1.17 o 
   8   1   4       16.50       20.95      2.27 o 
   9   1   4       24.99       25.41      5.24 o 
  10   1   4        0.01        1.91      1.68 o 
 -11   2   4        3.88        2.45      1.67 o 
 -10   2   4        0.12        2.80      2.16 o 
  -9   2   4        0.64        0.46      1.71 o 
  -8   2   4        5.42        3.61      1.12 o 
  -7   2   4       85.54       84.31      2.39 o 
  -6   2   4        0.91        1.38      0.56 o 
  -5   2   4       64.25       69.28      1.89 o 
  -4   2   4     1704.15     1660.50     25.58 o 
  -3   2   4     1980.64     1931.22     14.15 o 
  -2   2   4      279.28      231.46      2.06 o 
  -1   2   4      160.24      164.81      2.25 o 
   0   2   4      595.55      585.07     13.51 o 
   1   2   4      808.33      794.12      6.32 o 
   2   2   4     2268.88     2342.21     16.72 o 
   3   2   4     1082.59     1198.76     10.61 o 
   4   2   4        3.39        0.38      0.41 o 
   5   2   4      126.92      135.33      2.47 o 
   6   2   4       94.69       96.64      2.74 o 
   7   2   4       82.06       85.56      3.61 o 
   8   2   4       37.38       39.33      2.91 o 
   9   2   4        0.89        1.04      1.79 o 
  10   2   4        6.09        4.92      2.06 o 
 -10   3   4       20.05       25.18      2.69 o 
  -9   3   4       81.99       74.94      7.35 o 
  -8   3   4      166.79      183.34      4.43 o 
  -7   3   4       30.13       27.72      1.97 o 
  -6   3   4      162.07      158.92      3.76 o 
  -5   3   4        1.14        0.99      0.52 o 
  -4   3   4     5139.60     5023.63     39.16 o 
  -3   3   4      543.05      602.00      6.16 o 
  -2   3   4      223.94      219.82      2.32 o 
  -1   3   4      131.89      128.76      6.22 o 
   0   3   4        1.16        0.49      0.39 o 
   1   3   4       61.34       56.77      1.35 o 
   2   3   4     2881.17     3204.78     22.81 o 
   3   3   4       41.73       45.53      1.32 o 
   4   3   4      101.83      140.88      2.50 o 
   5   3   4        0.15        0.00      0.46 o 
   6   3   4      142.35      136.50      3.28 o 
   7   3   4        2.41        4.03      1.40 o 
   8   3   4       31.22       34.10      2.82 o 
   9   3   4       35.54       32.08      3.03 o 
  10   3   4       12.25        9.18      2.19 o 
 -10   4   4        6.02        8.34      2.08 o 
  -9   4   4       83.67       84.46      3.36 o 
  -8   4   4       52.41       48.07      2.54 o 
  -7   4   4      174.14      164.44      3.36 o 
  -6   4   4       87.51       77.60      4.21 o 
  -5   4   4       17.76       16.78      1.32 o 
  -4   4   4       58.65       69.59      2.19 o 
  -3   4   4      151.27      163.81      2.79 o 
  -2   4   4      232.26      220.26      3.20 o 
  -1   4   4      195.09      224.81      4.56 o 
   0   4   4       33.88       31.37      1.84 o 
   1   4   4     1250.09     1436.89     12.66 o 
   2   4   4      179.02      156.55      2.32 o 
   3   4   4      188.37      185.11      2.52 o 
   4   4   4      613.99      612.40      6.80 o 
   5   4   4       68.92       66.68      1.92 o 
   6   4   4      138.21      139.59      4.49 o 
   7   4   4       67.75       63.87      3.27 o 
   8   4   4        1.39        1.91      1.45 o 
   9   4   4        0.03        0.00      1.47 o 
  10   4   4        2.24        5.39      2.01 o 
 -10   5   4        5.11        5.90      2.09 o 
  -9   5   4       41.39       42.92      3.24 o 
  -8   5   4        2.09        1.27      1.07 o 
  -7   5   4      112.99      118.10      3.65 o 
  -6   5   4      983.95      947.17     10.08 o 
  -5   5   4       20.57       16.10      1.19 o 
  -4   5   4       27.46       31.23      1.44 o 
  -3   5   4       44.19       44.05      1.57 o 
  -2   5   4       74.03       79.99      4.49 o 
  -1   5   4      993.40     1118.82     11.64 o 
   0   5   4        7.53       14.55      1.41 o 
   1   5   4      282.15      294.63      5.18 o 
   2   5   4      565.08      610.45      6.03 o 
   3   5   4      116.65      123.15      2.18 o 
   4   5   4       12.39       13.65      1.05 o 
   5   5   4        0.64        0.12      0.69 o 
   6   5   4       73.49       73.71      4.20 o 
   7   5   4       73.21       67.98      7.87 o 
   8   5   4       64.33       55.92      3.53 o 
   9   5   4       17.16       15.91      2.52 o 
 -10   6   4        0.16        2.11      1.69 o 
  -9   6   4        0.03        0.15      1.36 o 
  -8   6   4        3.62        6.55      1.47 o 
  -7   6   4      168.37      173.16      8.60 o 
  -6   6   4        1.21        1.72      0.88 o 
  -5   6   4        8.00       12.05      1.19 o 
  -4   6   4        8.55        8.28      0.97 o 
  -3   6   4        0.28        0.18      0.51 o 
  -2   6   4       30.85       19.99      1.81 o 
  -1   6   4      936.43     1038.50     11.31 o 
   0   6   4      454.75      467.30      8.31 o 
   1   6   4       15.08       15.07      1.83 o 
   2   6   4       17.37       15.78      1.22 o 
   3   6   4      143.59      144.04      2.59 o 
   4   6   4      402.32      385.33      5.48 o 
   5   6   4       83.47       79.96      3.22 o 
   6   6   4      150.75      163.77      4.26 o 
   7   6   4        8.43       14.61      2.14 o 
   8   6   4       85.13       82.81      6.87 o 
   9   6   4        0.22        1.07      1.73 o 
  -9   7   4       47.18       49.83      3.24 o 
  -8   7   4      156.22      160.02      4.93 o 
  -7   7   4       63.11       55.85      3.40 o 
  -6   7   4      132.72      127.13      3.27 o 
  -5   7   4       16.49       21.04      1.56 o 
  -4   7   4      253.33      266.57      4.62 o 
  -3   7   4       20.74       22.90      1.70 o 
  -2   7   4       59.18       59.92      3.81 o 
  -1   7   4      291.13      305.07      5.05 o 
   0   7   4       35.39       31.84      2.27 o 
   1   7   4      191.59      203.69      8.94 o 
   2   7   4        1.15        1.77      0.83 o 
   3   7   4       66.63       61.82      2.08 o 
   4   7   4       43.29       45.83      2.43 o 
   5   7   4       25.36       19.63      1.84 o 
   6   7   4      116.97      114.78      3.76 o 
   7   7   4       56.27       55.20      5.14 o 
   8   7   4        0.51        0.33      1.50 o 
  -9   8   4       12.76       12.79      2.11 o 
  -8   8   4       46.90       41.71      2.59 o 
  -7   8   4        3.63        3.21      1.65 o 
  -6   8   4       80.15       81.22      2.79 o 
  -5   8   4       54.83       50.65      2.28 o 
  -4   8   4       48.36       46.06      2.16 o 
  -3   8   4       72.03       70.65      3.46 o 
  -2   8   4      321.68      302.65      6.51 o 
  -1   8   4        2.03        2.77      1.05 o 
   0   8   4      189.58      190.78      5.56 o 
   1   8   4        5.07        5.79      2.42 o 
   2   8   4      267.43      277.79      9.91 o 
   3   8   4        2.05        1.67      0.94 o 
   4   8   4      116.23      128.62      3.99 o 
   5   8   4        1.79        5.20      1.34 o 
   6   8   4       73.68       81.42      3.37 o 
   7   8   4        3.72        2.06      1.56 o 
   8   8   4       83.50       79.56      4.74 o 
  -8   9   4        4.46        3.84      1.89 o 
  -7   9   4        8.33        8.41      1.66 o 
  -6   9   4       23.72       27.19      2.41 o 
  -5   9   4       41.54       37.49      2.15 o 
  -4   9   4      115.81      111.85      3.65 o 
  -3   9   4        0.20        0.85      1.18 o 
  -2   9   4      144.51      158.67      6.24 o 
  -1   9   4       27.22       23.35      2.34 o 
   0   9   4      101.92       95.94      9.06 o 
   1   9   4        0.68        0.93      1.11 o 
   2   9   4       35.94       45.26      2.97 o 
   3   9   4      451.22      428.71      9.62 o 
   4   9   4       17.34       17.84      1.89 o 
   5   9   4       51.21       51.59      2.98 o 
   6   9   4        0.00        0.36      1.09 o 
   7   9   4        8.94       11.60      1.92 o 
  -7  10   4        0.40        3.30      1.57 o 
  -6  10   4        0.68        0.00      1.23 o 
  -5  10   4        0.88        2.46      1.77 o 
  -4  10   4       23.01       19.50      1.99 o 
  -3  10   4       15.20       15.14      3.06 o 
  -2  10   4        0.43        0.00      1.12 o 
  -1  10   4       24.19       28.64      2.74 o 
   0  10   4       29.31       26.73      2.63 o 
   1  10   4       82.58       81.37      4.37 o 
   2  10   4      164.85      174.30      5.74 o 
   3  10   4        4.35        7.63      1.75 o 
   4  10   4       52.18       51.46      3.65 o 
   5  10   4       61.48       59.13      3.35 o 
   6  10   4      237.52      244.83      9.10 o 
   7  10   4        2.87        0.27      1.38 o 
  -6  11   4        5.10        1.72      1.74 o 
  -5  11   4        0.06        1.16      1.24 o 
  -4  11   4       14.93       13.80      1.85 o 
  -3  11   4       28.72       25.53      2.76 o 
  -2  11   4      169.82      172.90      6.05 o 
  -1  11   4      163.54      171.43      8.22 o 
   0  11   4        3.43        3.77      1.63 o 
   1  11   4      180.56      186.54      6.27 o 
   2  11   4        4.05        3.71      1.60 o 
   3  11   4        8.24        7.86      1.90 o 
   4  11   4        8.01        9.01      2.18 o 
   5  11   4        1.12        3.52      3.99 o 
   6  11   4        0.14        1.27      1.39 o 
  -5  12   4        0.01        1.46      1.60 o 
  -4  12   4       34.70       28.71      2.57 o 
  -3  12   4       40.79       39.35      5.48 o 
  -2  12   4       13.22       13.68      2.31 o 
  -1  12   4      138.07      134.52      5.62 o 
   0  12   4       65.69       73.29      5.36 o 
   1  12   4        3.90        4.59      1.84 o 
   2  12   4       39.04       38.21      5.01 o 
   3  12   4       35.30       34.93      7.67 o 
   4  12   4       99.74      104.70      5.32 o 
  -3  13   4       21.20       25.39      3.14 o 
  -2  13   4        5.99        4.50      1.96 o 
  -1  13   4       36.60       31.64      3.36 o 
   0  13   4        2.10        3.30      1.89 o 
   1  13   4       84.90       76.89      4.79 o 
   2  13   4        4.71        4.25      2.82 o 
 -11   0   5        6.10        6.44      2.50 o 
  -9   0   5        0.22        0.00      1.27 o 
  -7   0   5        0.44        0.00      0.68 o 
  -5   0   5     2394.42     2331.35     27.30 o 
  -3   0   5      580.84      536.96     21.43 o 
  -1   0   5      687.38      703.45     17.76 o 
   1   0   5      900.82      910.47     10.53 o 
   3   0   5        0.16        2.32      0.46 o 
   5   0   5     1206.72     1316.35     17.92 o 
   7   0   5      505.08      558.52     15.89 o 
   9   0   5        2.22        1.75      2.11 o 
 -11   1   5        0.78        0.93      1.44 o 
 -10   1   5        0.51        0.31      1.65 o 
  -9   1   5        5.31        9.30      1.73 o 
  -8   1   5        0.01        0.42      0.66 o 
  -7   1   5        1.88        3.86      2.15 o 
  -6   1   5       74.21       67.88      1.86 o 
  -5   1   5       62.31       63.66      1.66 o 
  -4   1   5      203.12      195.84      2.80 o 
  -3   1   5       17.02       17.74      0.70 o 
  -2   1   5      297.54      274.62      2.21 o 
  -1   1   5        4.64        1.62      0.38 o 
   0   1   5     6465.94     6257.41     44.36 o 
   1   1   5       80.09       80.93      1.12 o 
   2   1   5      203.65      247.39      2.58 o 
   3   1   5       55.78       79.47      1.98 o 
   4   1   5        1.19        2.40      0.52 o 
   5   1   5       70.83       58.41      2.09 o 
   6   1   5        1.25        0.00      0.70 o 
   7   1   5      116.70      116.68      4.00 o 
   8   1   5       40.96       38.11      2.87 o 
   9   1   5        4.84        5.95      2.62 o 
  10   1   5       13.81       16.40      2.56 o 
 -10   2   5       23.78       26.81      2.82 o 
  -9   2   5       22.71       29.01      2.11 o 
  -8   2   5       15.77       13.88      1.25 o 
  -7   2   5        3.71        3.99      0.81 o 
  -6   2   5        5.24        5.71      0.79 o 
  -5   2   5       14.12       15.71      0.97 o 
  -4   2   5       40.53       40.80      1.29 o 
  -3   2   5     1364.45     1294.31      9.97 o 
  -2   2   5      494.62      465.62      3.36 o 
  -1   2   5      713.12      653.78      6.29 o 
   0   2   5      147.87      133.38      2.08 o 
   1   2   5     2244.44     2205.28     19.54 o 
   2   2   5       13.53       17.51      0.66 o 
   3   2   5     4382.95     4620.95     32.11 o 
   4   2   5       26.95       31.51      1.18 o 
   5   2   5      527.02      518.97      9.86 o 
   6   2   5      273.40      256.49      4.79 o 
   7   2   5       61.00       62.15      2.49 o 
   8   2   5        4.06        4.74      1.57 o 
   9   2   5       90.03       92.98      4.41 o 
  10   2   5       13.94       16.68      2.70 o 
 -10   3   5       11.83       15.02      2.33 o 
  -9   3   5        3.47        1.36      1.10 o 
  -8   3   5        9.58        6.18      1.27 o 
  -7   3   5        4.54        7.51      1.02 o 
  -6   3   5       46.09       37.08      1.57 o 
  -5   3   5      171.34      183.19      3.09 o 
  -4   3   5      272.47      263.62      3.67 o 
  -3   3   5        1.28        5.49      0.50 o 
  -2   3   5        0.73        0.74      0.26 o 
  -1   3   5       18.37       20.53      0.93 o 
   0   3   5        8.54       10.82      0.85 o 
   1   3   5     1255.96     1461.91     11.24 o 
   2   3   5        1.36        1.14      0.50 o 
   3   3   5        4.78        2.82      0.43 o 
   4   3   5      305.09      304.81      4.08 o 
   5   3   5      188.18      187.11      3.16 o 
   6   3   5        4.48        2.76      1.12 o 
   7   3   5      111.33      103.47     11.10 o 
   8   3   5        3.37        5.99      1.74 o 
   9   3   5      129.38      127.67      7.25 o 
 -10   4   5       23.01       20.77      2.63 o 
  -9   4   5       85.82       89.03      3.50 o 
  -8   4   5       51.81       52.17      2.63 o 
  -7   4   5       55.78       54.62      4.24 o 
  -6   4   5      176.80      169.04      4.40 o 
  -5   4   5        3.74        4.05      0.74 o 
  -4   4   5       73.98       68.03      2.02 o 
  -3   4   5      131.70      108.91      1.79 o 
  -2   4   5        2.16        4.31      0.43 o 
  -1   4   5     2102.16     2119.43     24.56 o 
   0   4   5        1.28        2.16      0.63 o 
   1   4   5     2430.26     2679.28     22.00 o 
   2   4   5        5.80       10.59      0.93 o 
   3   4   5     1029.04     1083.76      9.03 o 
   4   4   5       50.83       40.40      1.50 o 
   5   4   5       55.76       57.10      2.96 o 
   6   4   5       18.13       20.72      2.13 o 
   7   4   5      105.63       94.64      3.94 o 
   8   4   5       27.43       26.62      3.48 o 
   9   4   5       10.06       12.63      2.36 o 
 -10   5   5        0.18        0.00      2.78 o 
  -9   5   5       38.03       30.45      2.44 o 
  -8   5   5       36.35       27.37      2.20 o 
  -7   5   5        6.74        9.03      1.16 o 
  -6   5   5       49.18       51.46      2.00 o 
  -5   5   5        4.47        3.40      0.79 o 
  -4   5   5       41.73       42.24      1.63 o 
  -3   5   5       12.27       14.69      0.82 o 
  -2   5   5       86.47       85.22      2.36 o 
  -1   5   5       74.82       86.85      3.02 o 
   0   5   5      739.70      833.49     11.87 o 
   1   5   5       52.75       44.95      2.96 o 
   2   5   5      460.22      502.93      5.35 o 
   3   5   5        0.72        0.30      0.45 o 
   4   5   5       43.14       46.03      1.72 o 
   5   5   5        4.84        4.96      0.88 o 
   6   5   5        3.52        3.47      1.38 o 
   7   5   5        1.43        1.08      1.79 o 
   8   5   5        2.21        2.16      3.04 o 
   9   5   5       43.32       54.46      3.91 o 
  -9   6   5       18.01       13.54      1.96 o 
  -8   6   5      135.14      113.20      3.98 o 
  -7   6   5      249.36      233.75      6.05 o 
  -6   6   5      127.44      119.39      3.95 o 
  -5   6   5       94.13      100.15      2.68 o 
  -4   6   5      183.68      184.34      3.56 o 
  -3   6   5      131.57      117.85      2.74 o 
  -2   6   5      358.42      357.41      7.13 o 
  -1   6   5     1632.41     1670.85     19.31 o 
   0   6   5      191.50      225.43      5.78 o 
   1   6   5      804.61      869.40     12.77 o 
   2   6   5        0.77        1.67      0.57 o 
   3   6   5       16.03       15.08      1.19 o 
   4   6   5       33.85       25.34      1.84 o 
   5   6   5      354.09      317.75      5.96 o 
   6   6   5        0.02        0.00      0.75 o 
   7   6   5       12.35       16.96      2.32 o 
   8   6   5       56.07       57.79      3.77 o 
   9   6   5        1.41        0.20      1.60 o 
  -9   7   5        0.16        0.79      1.37 o 
  -8   7   5       30.70       28.87      2.53 o 
  -7   7   5       44.96       35.94      2.56 o 
  -6   7   5       89.80       71.51      2.52 o 
  -5   7   5        0.12        0.00      0.75 o 
  -4   7   5       63.45       60.43      2.21 o 
  -3   7   5      105.74      101.24      3.11 o 
  -2   7   5      222.06      216.17      9.49 o 
  -1   7   5      628.56      624.34      8.21 o 
   0   7   5      744.00      830.33     12.98 o 
   1   7   5      123.73      137.84      4.30 o 
   2   7   5        6.55        9.45      1.20 o 
   3   7   5      198.19      202.59      4.35 o 
   4   7   5      170.43      169.95      4.36 o 
   5   7   5       38.99       33.87      2.23 o 
   6   7   5       39.71       41.75      2.50 o 
   7   7   5       50.06       47.38      3.54 o 
   8   7   5        3.48        2.61      1.78 o 
  -8   8   5       33.68       37.39      2.88 o 
  -7   8   5       16.95       15.05      3.32 o 
  -6   8   5        1.95        5.40      1.15 o 
  -5   8   5      171.77      160.85      3.82 o 
  -4   8   5        4.85        5.81      1.84 o 
  -3   8   5      620.20      616.55      9.18 o 
  -2   8   5       15.79       17.51      2.12 o 
  -1   8   5      313.07      333.24      5.02 o 
   0   8   5        0.10        0.00      0.64 o 
   1   8   5      300.90      309.45     10.45 o 
   2   8   5       21.71       18.66      1.93 o 
   3   8   5      379.89      362.39      6.92 o 
   4   8   5       42.78       36.46      2.37 o 
   5   8   5       49.89       64.35      3.00 o 
   6   8   5       26.10       25.27      2.19 o 
   7   8   5        0.27        0.00      1.47 o 
   8   8   5       51.29       52.56      4.13 o 
  -8   9   5        0.80        1.66      1.19 o 
  -7   9   5        0.12        0.07      1.25 o 
  -6   9   5        0.41        1.74      1.04 o 
  -5   9   5        3.35        0.18      0.92 o 
  -4   9   5       47.66       40.96      2.52 o 
  -3   9   5        7.44        7.99      1.49 o 
  -2   9   5       68.52       75.82      8.28 o 
  -1   9   5       15.39       19.80      2.27 o 
   0   9   5       24.57       17.77      2.13 o 
   1   9   5       14.39       14.99      1.98 o 
   2   9   5        1.83        0.00      2.09 o 
   3   9   5        9.79        8.24      1.77 o 
   4   9   5        7.60        6.12      1.39 o 
   5   9   5      235.20      236.76      5.93 o 
   6   9   5       11.86       10.46      1.80 o 
   7   9   5        6.78        6.56      2.23 o 
  -7  10   5       18.10       16.24      3.44 o 
  -6  10   5       55.08       64.54      3.63 o 
  -5  10   5      291.17      265.65      6.09 o 
  -4  10   5        0.35        0.00      0.98 o 
  -3  10   5      235.67      222.82      6.66 o 
  -2  10   5       49.19       42.15      6.18 o 
  -1  10   5      175.30      175.25      5.84 o 
   0  10   5        1.75        1.57      2.26 o 
   1  10   5       81.83       90.55      4.20 o 
   2  10   5        0.06        1.63      2.44 o 
   3  10   5       14.40       14.18      2.23 o 
   4  10   5       37.81       36.87      3.23 o 
   5  10   5       16.59       16.95      2.19 o 
   6  10   5       36.56       39.17      2.95 o 
  -6  11   5        0.09        0.00      1.46 o 
  -5  11   5        0.06        0.00      1.49 o 
  -4  11   5        5.76        7.40      1.61 o 
  -3  11   5        9.70        1.97      3.44 o 
  -2  11   5        0.29        0.00      1.19 o 
  -1  11   5       54.29       51.81      3.66 o 
   0  11   5        4.24        6.71      1.83 o 
   1  11   5       31.67       28.66      2.96 o 
   2  11   5        0.01        0.00      2.15 o 
   3  11   5        0.67        1.18      1.29 o 
   4  11   5       28.28       29.69      3.14 o 
   5  11   5        1.51        0.31      2.01 o 
  -5  12   5       30.13       29.03      2.70 o 
  -4  12   5       12.89       15.53      3.16 o 
  -3  12   5       91.69       92.33      4.88 o 
  -2  12   5        1.13        2.81      1.67 o 
  -1  12   5       15.84       17.17      2.61 o 
   0  12   5       21.35       19.44      2.76 o 
   1  12   5      103.97       96.43      4.84 o 
   2  12   5        2.84        2.66      2.54 o 
   3  12   5       47.43       53.55      4.29 o 
   4  12   5      131.04      140.36      7.15 o 
  -2  13   5       14.30       11.10      2.45 o 
  -1  13   5       19.93       17.58      5.40 o 
   0  13   5       18.19       14.95      2.65 o 
   1  13   5       17.84       11.96      3.69 o 
   2  13   5       11.92        7.55      3.42 o 
 -10   0   6       51.85       54.06      4.89 o 
  -8   0   6      110.98      121.57      6.18 o 
  -6   0   6      142.93      135.24      3.73 o 
  -4   0   6     2287.58     2180.43     33.65 o 
  -2   0   6     3065.96     2888.04     26.62 o 
   0   0   6     2591.90     2502.64     28.37 o 
   2   0   6      105.44       89.18      3.94 o 
   4   0   6       28.44       27.22      1.81 o 
   6   0   6       71.53       57.28      2.93 o 
   8   0   6      105.14      104.40      4.27 o 
 -10   1   6       32.11       41.64      3.16 o 
  -9   1   6       12.47        8.64      1.56 o 
  -8   1   6        3.63        2.96      0.83 o 
  -7   1   6       49.14       49.40      1.78 o 
  -6   1   6        0.72        1.39      0.63 o 
  -5   1   6       16.78       21.28      1.90 o 
  -4   1   6       14.29       10.80      0.74 o 
  -3   1   6      122.64      124.41      1.86 o 
  -2   1   6     3490.23     3532.32     22.83 o 
  -1   1   6     2035.55     2087.22     17.11 o 
   0   1   6     3305.45     3225.59     22.82 o 
   1   1   6       33.86       35.68      1.32 o 
   2   1   6      220.38      189.86      2.58 o 
   3   1   6       15.81       18.66      0.67 o 
   4   1   6      302.79      302.56      4.20 o 
   5   1   6        9.30        9.35      1.25 o 
   6   1   6      261.78      242.16      4.70 o 
   7   1   6      222.44      238.91      5.07 o 
   8   1   6       36.45       42.58      2.55 o 
   9   1   6       25.35       27.38      5.68 o 
 -10   2   6       76.72       72.47      3.77 o 
  -9   2   6        9.08        9.00      1.47 o 
  -8   2   6       98.22       93.65      2.61 o 
  -7   2   6      102.27      104.84      2.56 o 
  -6   2   6      330.90      326.04      4.57 o 
  -5   2   6      137.27      136.93      3.44 o 
  -4   2   6      665.56      658.22      8.00 o 
  -3   2   6       63.18       62.24      1.19 o 
  -2   2   6      904.25      831.70      5.84 o 
  -1   2   6      351.67      368.00      3.61 o 
   0   2   6      284.91      249.88      3.24 o 
   1   2   6     1194.68     1264.25      8.98 o 
   2   2   6      174.39      182.59      2.62 o 
   3   2   6       53.31       62.47      1.23 o 
   4   2   6        6.72        5.20      0.82 o 
   5   2   6      127.97      132.88      4.55 o 
   6   2   6      302.90      288.14      5.25 o 
   7   2   6        3.90        3.10      1.07 o 
   8   2   6        1.45        3.55      1.85 o 
   9   2   6       41.32       48.05      3.56 o 
 -10   3   6        4.14        5.60      3.32 o 
  -9   3   6        0.08        0.30      1.01 o 
  -8   3   6       43.30       48.52      2.40 o 
  -7   3   6        3.11        3.01      0.85 o 
  -6   3   6       39.23       39.19      1.68 o 
  -5   3   6       47.71       49.61      1.63 o 
  -4   3   6      988.91      955.72     13.54 o 
  -3   3   6      189.11      201.80      2.38 o 
  -2   3   6      178.15      170.80      2.06 o 
  -1   3   6       31.53       29.66      1.13 o 
   0   3   6      701.45      755.83      7.46 o 
   1   3   6       75.30       83.18      1.56 o 
   2   3   6     1751.54     1937.51     14.54 o 
   3   3   6       79.88       81.79      1.90 o 
   4   3   6      123.78       98.18      2.16 o 
   5   3   6        6.35        6.19      1.01 o 
   6   3   6       41.50       47.97      2.14 o 
   7   3   6       38.18       36.42      2.75 o 
   8   3   6        6.28        8.56      1.98 o 
   9   3   6        0.49        0.00      1.36 o 
 -10   4   6        0.85        2.96      1.66 o 
  -9   4   6      133.00      131.61      6.37 o 
  -8   4   6       89.63       91.21      3.33 o 
  -7   4   6       10.80       13.42      1.27 o 
  -6   4   6      746.35      713.04      8.12 o 
  -5   4   6        1.03        0.78      0.61 o 
  -4   4   6      191.88      171.60      3.04 o 
  -3   4   6      158.02      176.36      2.48 o 
  -2   4   6      623.44      619.90      5.12 o 
  -1   4   6       85.72      100.23      3.29 o 
   0   4   6      891.49      890.21     10.12 o 
   1   4   6     1693.30     1900.01     14.64 o 
   2   4   6       66.13       50.84      1.69 o 
   3   4   6      137.35      141.94      2.73 o 
   4   4   6      477.79      479.23      5.87 o 
   5   4   6       59.56       52.71      1.81 o 
   6   4   6        1.45        2.03      0.96 o 
   7   4   6       13.09       11.95      1.91 o 
   8   4   6        0.01        0.99      1.38 o 
   9   4   6        2.87        4.97      1.87 o 
 -10   5   6       14.85       19.06      2.65 o 
  -9   5   6       26.85       23.67      2.28 o 
  -8   5   6        3.05        6.13      1.41 o 
  -7   5   6      104.40      106.62      2.89 o 
  -6   5   6      120.77      111.20      4.83 o 
  -5   5   6       43.10       47.56      2.21 o 
  -4   5   6       15.20       14.15      1.12 o 
  -3   5   6      112.55      115.27      2.75 o 
  -2   5   6      534.30      565.20      5.33 o 
  -1   5   6       89.17       96.61      3.26 o 
   0   5   6      491.59      497.89      7.13 o 
   1   5   6      278.77      276.49      4.72 o 
   2   5   6      973.99      952.54      8.59 o 
   3   5   6      196.81      209.29      3.62 o 
   4   5   6     1227.47     1286.32     12.62 o 
   5   5   6      121.18      120.47      2.92 o 
   6   5   6       46.49       53.73      3.08 o 
   7   5   6       44.89       46.30      3.26 o 
   8   5   6       18.83       17.74      2.46 o 
   9   5   6        2.68        2.49      1.79 o 
  -9   6   6        0.58        2.71      1.34 o 
  -8   6   6      141.45      151.86      4.64 o 
  -7   6   6       82.51       77.17      2.85 o 
  -6   6   6       14.36       18.51      1.67 o 
  -5   6   6        0.82        2.69      0.79 o 
  -4   6   6      268.14      249.84      4.28 o 
  -3   6   6        1.24        0.00      0.63 o 
  -2   6   6      132.06      118.30      3.07 o 
  -1   6   6      499.99      551.30      9.49 o 
   0   6   6      192.88      177.57      8.32 o 
   1   6   6       15.09       18.82      1.68 o 
   2   6   6      966.61      981.29      8.23 o 
   3   6   6       10.23       10.93      1.14 o 
   4   6   6       63.29       57.74      2.18 o 
   5   6   6       37.02       32.49      2.45 o 
   6   6   6        5.14        6.87      3.34 o 
   7   6   6        0.07        0.00      1.16 o 
   8   6   6        0.13        2.07      1.65 o 
  -9   7   6        7.31       10.38      2.02 o 
  -8   7   6       34.10       31.37      2.60 o 
  -7   7   6       46.04       49.00      2.94 o 
  -6   7   6        3.50        3.14      1.02 o 
  -5   7   6       59.99       60.95      2.33 o 
  -4   7   6       37.88       37.50      1.90 o 
  -3   7   6       11.30       15.76      1.53 o 
  -2   7   6      279.51      300.85      6.64 o 
  -1   7   6        0.16        0.13      0.68 o 
   0   7   6        6.01        7.87      1.42 o 
   1   7   6       49.97       58.67      2.96 o 
   2   7   6      121.47      127.63      3.00 o 
   3   7   6       63.47       68.05      2.35 o 
   4   7   6       99.17      114.17      4.89 o 
   5   7   6       74.85       76.96      2.99 o 
   6   7   6      132.18      121.92      4.92 o 
   7   7   6       23.04       19.27      4.09 o 
   8   7   6       16.55       11.45      5.46 o 
  -8   8   6       18.27       22.37      2.52 o 
  -7   8   6        9.29        7.92      1.79 o 
  -6   8   6       16.99       21.67      1.86 o 
  -5   8   6       86.97       76.78      2.71 o 
  -4   8   6        2.91        1.81      1.07 o 
  -3   8   6       44.83       55.12      3.66 o 
  -2   8   6       20.81       16.87      2.10 o 
  -1   8   6        5.27        5.24      1.05 o 
   0   8   6       77.87       78.88      2.93 o 
   1   8   6        6.05        5.89      1.44 o 
   2   8   6      111.92      105.62      3.31 o 
   3   8   6      543.83      506.74      8.48 o 
   4   8   6       87.05       89.07      3.35 o 
   5   8   6       12.96        9.04      1.59 o 
   6   8   6       89.23       87.01      4.68 o 
   7   8   6        1.75        3.06      1.82 o 
  -8   9   6        0.24        0.07      1.89 o 
  -7   9   6        8.31       11.11      1.93 o 
  -6   9   6        2.15        1.24      1.17 o 
  -5   9   6       19.71       22.03      2.06 o 
  -4   9   6       14.90       14.31      1.74 o 
  -3   9   6      470.76      451.09      7.94 o 
  -2   9   6        1.70        2.06      1.35 o 
  -1   9   6        8.50        6.04      3.06 o 
   0   9   6       85.91       94.12      4.97 o 
   1   9   6        0.04        0.15      1.09 o 
   2   9   6       29.14       30.77      2.71 o 
   3   9   6       37.46       40.36      3.08 o 
   4   9   6       85.37       92.72      3.94 o 
   5   9   6        0.06        0.12      1.56 o 
   6   9   6       77.21       68.13      3.45 o 
   7   9   6       71.56       65.75      4.73 o 
  -7  10   6        4.21        5.89      1.58 o 
  -6  10   6       35.10       38.17      2.42 o 
  -5  10   6        1.10        0.03      1.03 o 
  -4  10   6       28.51       33.38      3.01 o 
  -3  10   6        0.07        0.06      1.05 o 
  -2  10   6       72.96       73.61      3.92 o 
  -1  10   6       13.47       10.50      1.98 o 
   0  10   6       89.44       90.53      6.18 o 
   1  10   6       60.11       53.49      3.53 o 
   2  10   6        0.09        1.91      1.91 o 
   3  10   6       10.00        4.62      1.85 o 
   4  10   6       19.49       18.50      2.52 o 
   5  10   6       28.33       23.92      2.41 o 
   6  10   6       70.62       66.57      3.54 o 
  -6  11   6       10.53       10.39      2.49 o 
  -5  11   6       24.86       22.39      2.33 o 
  -4  11   6        9.43        8.38      1.73 o 
  -3  11   6        2.30        2.74      1.29 o 
  -2  11   6        0.24        0.00      1.29 o 
  -1  11   6      103.71      101.19      7.15 o 
   0  11   6      134.24      131.12      7.94 o 
   1  11   6        2.27        4.38      1.74 o 
   2  11   6       49.59       52.91      5.48 o 
   3  11   6       19.44       20.24      2.73 o 
   4  11   6       23.82       21.57      2.82 o 
   5  11   6       12.34       15.77      2.65 o 
  -4  12   6       72.15       66.30      4.08 o 
  -3  12   6        2.49        0.54      2.17 o 
  -2  12   6        3.70        1.88      3.32 o 
  -1  12   6       15.98       12.46      2.35 o 
   0  12   6        1.56        2.00      2.15 o 
   1  12   6       24.37       20.70      4.01 o 
   2  12   6       12.88       10.81      2.26 o 
   3  12   6       33.18       35.62      6.77 o 
  -1  13   6       13.17       19.49      2.92 o 
   0  13   6        2.66        0.54      1.61 o 
   1  13   6        6.42        1.63      2.38 o 
  -9   0   7        0.19        2.25      1.21 o 
  -7   0   7      112.23      107.17      5.76 o 
  -5   0   7      216.50      214.34      4.62 o 
  -3   0   7      102.76      131.47      2.20 o 
  -1   0   7     3616.90     3624.47     60.26 o 
   1   0   7      658.93      714.48      9.79 o 
   3   0   7       35.60       30.45      1.99 o 
   5   0   7      454.94      439.17      8.16 o 
   7   0   7      178.55      174.61      5.36 o 
   9   0   7       21.23       17.00      3.42 o 
 -10   1   7       12.15       11.82      1.99 o 
  -9   1   7       14.43       15.70      1.41 o 
  -8   1   7        0.13        0.00      0.69 o 
  -7   1   7        0.14        0.15      0.61 o 
  -6   1   7      159.94      157.84      2.95 o 
  -5   1   7       54.39       51.92      1.57 o 
  -4   1   7        5.71        7.28      0.62 o 
  -3   1   7      603.71      671.70      4.73 o 
  -2   1   7      820.63      785.03      7.67 o 
  -1   1   7      384.94      475.72      5.17 o 
   0   1   7      874.40     1038.22      8.27 o 
   1   1   7       41.15       23.59      0.77 o 
   2   1   7      177.60      212.45      2.31 o 
   3   1   7      387.90      388.59      3.59 o 
   4   1   7       19.78       23.13      1.89 o 
   5   1   7      733.37      747.74      8.39 o 
   6   1   7      257.51      260.60      4.45 o 
   7   1   7       74.25       71.44      2.47 o 
   8   1   7      155.34      159.32      3.82 o 
   9   1   7       38.06       44.34      2.83 o 
 -10   2   7        2.00        2.94      1.49 o 
  -9   2   7        0.01        1.29      1.03 o 
  -8   2   7       33.22       37.13      1.84 o 
  -7   2   7      120.00      129.59      3.54 o 
  -6   2   7       28.67       32.99      1.52 o 
  -5   2   7        0.44        1.49      0.57 o 
  -4   2   7        0.36        0.25      0.40 o 
  -3   2   7      658.01      623.40      4.76 o 
  -2   2   7       15.25       13.48      0.96 o 
  -1   2   7       25.62       20.96      1.00 o 
   0   2   7       49.18       54.75      1.28 o 
   1   2   7       85.51       89.47      1.42 o 
   2   2   7      342.99      367.21      3.47 o 
   3   2   7      348.58      298.95      3.54 o 
   4   2   7       20.37       22.46      1.14 o 
   5   2   7        1.47        1.68      0.84 o 
   6   2   7       11.48       12.43      1.70 o 
   7   2   7       84.05       81.56      2.97 o 
   8   2   7        2.56        2.44      1.24 o 
   9   2   7        0.05        0.00      1.25 o 
 -10   3   7        7.34        7.36      1.83 o 
  -9   3   7        4.35        3.89      1.27 o 
  -8   3   7       17.04       18.24      1.49 o 
  -7   3   7        1.83        1.05      0.79 o 
  -6   3   7        5.27        4.30      0.81 o 
  -5   3   7      215.40      219.70      3.55 o 
  -4   3   7      126.94      117.70      2.02 o 
  -3   3   7      401.93      381.49      3.44 o 
  -2   3   7       71.04       70.55      1.69 o 
  -1   3   7      427.02      367.18      4.56 o 
   0   3   7       89.75       97.39      2.06 o 
   1   3   7       92.51       72.95      1.40 o 
   2   3   7     1117.09     1182.48      9.56 o 
   3   3   7      198.02      185.96      3.03 o 
   4   3   7       35.28       35.18      1.41 o 
   5   3   7       24.58       26.53      2.07 o 
   6   3   7       99.44       89.59      2.91 o 
   7   3   7      128.67      133.43      4.73 o 
   8   3   7       12.56       15.34      2.31 o 
   9   3   7       21.95       22.31      2.75 o 
 -10   4   7        1.20        4.11      2.22 o 
  -9   4   7       60.97       68.64      3.29 o 
  -8   4   7        0.26        0.47      0.84 o 
  -7   4   7       20.18       21.83      1.52 o 
  -6   4   7        0.22        0.00      0.92 o 
  -5   4   7      262.73      254.89      5.76 o 
  -4   4   7        2.69        1.62      0.59 o 
  -3   4   7      122.89      122.45      1.94 o 
  -2   4   7      121.36      118.56      2.04 o 
  -1   4   7        4.60        5.21      0.73 o 
   0   4   7      389.00      403.64      5.85 o 
   1   4   7       55.02       44.65      1.34 o 
   2   4   7       47.03       54.52      1.45 o 
   3   4   7       89.19       88.81      2.19 o 
   4   4   7       79.92       77.41      2.33 o 
   5   4   7        7.10        5.87      1.10 o 
   6   4   7       49.11       43.08      2.32 o 
   7   4   7      110.23      105.52      4.35 o 
   8   4   7        1.48        1.61      1.56 o 
   9   4   7       39.87       44.96      3.66 o 
  -9   5   7       18.87       12.24      2.39 o 
  -8   5   7       45.03       44.28      3.12 o 
  -7   5   7        8.17        9.77      1.26 o 
  -6   5   7       13.71       12.10      1.38 o 
  -5   5   7        3.74        6.05      0.94 o 
  -4   5   7      105.95      120.28      2.72 o 
  -3   5   7       10.16        8.06      1.47 o 
  -2   5   7        0.07        0.15      0.39 o 
  -1   5   7       57.99       60.38      2.32 o 
   0   5   7        3.41        4.05      1.68 o 
   1   5   7      331.80      311.33      4.48 o 
   2   5   7        0.00        0.46      0.49 o 
   3   5   7        3.70        4.60      1.45 o 
   4   5   7      130.42      121.36      2.80 o 
   5   5   7      303.95      290.73      5.85 o 
   6   5   7       11.90        9.08      1.82 o 
   7   5   7       35.90       40.56      3.16 o 
   8   5   7       11.88       10.82      2.21 o 
  -9   6   7        1.11        0.07      1.47 o 
  -8   6   7       20.21       17.53      2.04 o 
  -7   6   7       72.40       78.13      2.67 o 
  -6   6   7        5.80        3.10      1.02 o 
  -5   6   7      161.13      160.77      3.47 o 
  -4   6   7        7.24       10.33      1.14 o 
  -3   6   7      242.96      235.27      5.30 o 
  -2   6   7      115.00      117.79      2.61 o 
  -1   6   7      285.62      295.46      6.56 o 
   0   6   7        3.30        3.68      1.10 o 
   1   6   7       89.71       93.12      2.90 o 
   2   6   7        8.39        8.93      1.05 o 
   3   6   7      102.44      101.84      2.71 o 
   4   6   7       10.25       15.12      1.29 o 
   5   6   7        7.29        8.95      1.88 o 
   6   6   7        6.93        9.90      1.89 o 
   7   6   7       52.20       52.81      3.54 o 
   8   6   7       15.53       14.79      2.51 o 
  -9   7   7        3.61        1.99      1.88 o 
  -8   7   7        8.51        7.32      1.71 o 
  -7   7   7        3.60        5.54      1.23 o 
  -6   7   7        0.36        1.93      0.95 o 
  -5   7   7      219.27      212.37      4.84 o 
  -4   7   7       31.15       26.44      1.93 o 
  -3   7   7       85.86       84.39      2.91 o 
  -2   7   7        0.05        0.00      0.66 o 
  -1   7   7      167.53      174.77      4.01 o 
   0   7   7       33.45       31.84      2.56 o 
   1   7   7        0.15        0.20      0.95 o 
   2   7   7       11.77       13.72      1.52 o 
   3   7   7      517.01      519.28      7.12 o 
   4   7   7       19.85       19.82      1.69 o 
   5   7   7        0.07        0.15      0.90 o 
   6   7   7       17.16       17.83      2.41 o 
   7   7   7       16.18       17.00      2.47 o 
  -8   8   7       31.35       24.68      3.45 o 
  -7   8   7       33.94       35.59      2.22 o 
  -6   8   7        6.53        4.88      2.15 o 
  -5   8   7       43.53       51.81      2.66 o 
  -4   8   7       10.83       12.55      1.61 o 
  -3   8   7      400.93      367.72      6.72 o 
  -2   8   7        0.52        2.32      1.79 o 
  -1   8   7      153.35      157.68      4.00 o 
   0   8   7      140.83      144.48      7.87 o 
   1   8   7        1.43        0.15      1.23 o 
   2   8   7       42.91       41.45      2.93 o 
   3   8   7       99.31      113.47      3.73 o 
   4   8   7        0.25        0.98      1.69 o 
   5   8   7        0.58        0.00      0.97 o 
   6   8   7       11.74       11.94      2.27 o 
   7   8   7        6.89        6.37      5.03 o 
  -7   9   7       16.13       13.77      2.85 o 
  -6   9   7        0.53        1.70      1.12 o 
  -5   9   7        0.11        0.00      1.10 o 
  -4   9   7       73.10       58.75      4.46 o 
  -3   9   7      103.91       98.73      3.53 o 
  -2   9   7      193.10      198.73      6.27 o 
  -1   9   7        0.04        0.00      0.86 o 
   0   9   7       18.23       16.00      2.18 o 
   1   9   7      161.87      170.73      5.54 o 
   2   9   7       15.28       12.92      3.06 o 
   3   9   7        1.69        0.91      1.23 o 
   4   9   7        0.95        1.16      1.09 o 
   5   9   7      140.05      130.74      4.39 o 
   6   9   7        3.11        2.35      1.66 o 
  -6  10   7       38.03       30.65      4.31 o 
  -5  10   7       60.62       59.43      3.17 o 
  -4  10   7        5.10        5.10      1.49 o 
  -3  10   7        3.87        4.65      2.19 o 
  -2  10   7        0.45        2.19      1.23 o 
  -1  10   7       60.62       55.75      3.71 o 
   0  10   7       45.39       49.67      3.48 o 
   1  10   7      427.50      421.40     10.13 o 
   2  10   7       97.64      101.18      4.62 o 
   3  10   7        9.18       10.19      2.08 o 
   4  10   7       22.46       20.14      2.56 o 
   5  10   7       40.81       44.70      3.07 o 
  -5  11   7        6.33        3.22      1.89 o 
  -4  11   7       25.81       22.89      2.39 o 
  -3  11   7        0.93        1.58      1.69 o 
  -2  11   7        1.74        0.00      1.30 o 
  -1  11   7       67.53       69.37      4.27 o 
   0  11   7       74.14       78.80      4.27 o 
   1  11   7        2.03        5.01      2.58 o 
   2  11   7       12.44       12.86      2.29 o 
   3  11   7       68.94       66.78      5.34 o 
   4  11   7       46.62       43.87      3.68 o 
  -4  12   7        0.06        0.00      1.79 o 
  -3  12   7        2.03        1.18      1.55 o 
  -2  12   7        0.27        0.00      1.83 o 
  -1  12   7       19.89       26.68      3.87 o 
   0  12   7        1.52        0.00      3.50 o 
   1  12   7        0.03        0.00      1.95 o 
   2  12   7       37.56       38.39      3.57 o 
   3  12   7       15.68        9.43      2.68 o 
  -8   0   8       81.20       69.72      4.77 o 
  -6   0   8       35.02       41.31      3.58 o 
  -4   0   8      180.29      185.70      4.58 o 
  -2   0   8     2083.36     2092.28     25.11 o 
   0   0   8        8.31        8.55      1.04 o 
   2   0   8      127.48      137.84      3.48 o 
   4   0   8       27.05       21.41      1.74 o 
   6   0   8      245.90      234.90      6.02 o 
   8   0   8       13.13       14.49      2.17 o 
  -9   1   8        0.23        0.39      1.77 o 
  -8   1   8       78.53       82.32      3.68 o 
  -7   1   8       70.34       76.55      2.66 o 
  -6   1   8      246.26      249.86      4.65 o 
  -5   1   8      250.09      259.60      4.51 o 
  -4   1   8      680.97      656.32      6.97 o 
  -3   1   8      242.15      241.56      3.53 o 
  -2   1   8     2236.64     2216.93     18.69 o 
  -1   1   8       83.48       69.62      1.73 o 
   0   1   8     1229.35     1230.60     10.57 o 
   1   1   8        9.68        9.86      0.87 o 
   2   1   8      375.64      327.10      3.20 o 
   3   1   8      333.30      345.96      3.88 o 
   4   1   8       49.98       50.34      1.73 o 
   5   1   8      193.62      192.90      4.13 o 
   6   1   8       72.34       88.10      3.80 o 
   7   1   8       11.39       15.93      1.47 o 
   8   1   8       31.46       27.73      2.31 o 
   9   1   8        9.72       11.05      1.83 o 
  -9   2   8        7.45        5.14      1.67 o 
  -8   2   8        0.24        1.86      0.95 o 
  -7   2   8      108.72      107.99      3.25 o 
  -6   2   8       98.22       99.16      4.16 o 
  -5   2   8        5.11        4.85      0.97 o 
  -4   2   8        2.97        4.61      0.71 o 
  -3   2   8      222.95      207.12      2.46 o 
  -2   2   8       15.14       18.35      1.06 o 
  -1   2   8      119.88      141.52      2.56 o 
   0   2   8      224.95      253.36      3.03 o 
   1   2   8       38.70       29.52      0.89 o 
   2   2   8      114.59      100.97      1.64 o 
   3   2   8      145.96      146.21      2.37 o 
   4   2   8      404.18      367.61      5.04 o 
   5   2   8      217.11      211.13      3.83 o 
   6   2   8       56.70       57.37      2.17 o 
   7   2   8        7.74        8.97      1.29 o 
   8   2   8       50.32       55.50      3.02 o 
   9   2   8       52.56       49.65      3.05 o 
 -10   3   8        5.42        3.50      2.74 o 
  -9   3   8        0.23        0.00      1.83 o 
  -8   3   8       31.65       32.93      2.21 o 
  -7   3   8       11.18        7.99      1.29 o 
  -6   3   8      177.15      174.06      4.05 o 
  -5   3   8      135.54      133.88      4.52 o 
  -4   3   8      687.51      693.80      8.79 o 
  -3   3   8       11.84       12.67      0.77 o 
  -2   3   8      637.98      561.27      7.31 o 
  -1   3   8       14.09       15.15      2.30 o 
   0   3   8      948.38      889.56      7.81 o 
   1   3   8      518.93      552.18      4.92 o 
   2   3   8      501.61      536.74      4.88 o 
   3   3   8      406.07      411.88      5.08 o 
   4   3   8      813.95      788.65      9.84 o 
   5   3   8        1.02        0.00      0.76 o 
   6   3   8       16.29        9.58      1.36 o 
   7   3   8       18.66       18.07      1.80 o 
   8   3   8        7.48       10.79      1.76 o 
  -9   4   8        2.38        1.82      3.28 o 
  -8   4   8        4.39        5.33      1.27 o 
  -7   4   8        1.11        1.54      0.95 o 
  -6   4   8       42.34       36.11      2.12 o 
  -5   4   8      122.53      126.48      3.42 o 
  -4   4   8      473.14      456.64      6.86 o 
  -3   4   8       24.07       32.13      1.22 o 
  -2   4   8       25.87       32.34      1.44 o 
  -1   4   8      247.16      215.27      3.54 o 
   0   4   8      545.37      542.03      6.36 o 
   1   4   8      535.41      512.58      4.90 o 
   2   4   8      232.64      233.23      3.21 o 
   3   4   8        0.89        1.25      0.64 o 
   4   4   8       29.55       30.50      1.51 o 
   5   4   8        2.56        1.95      0.97 o 
   6   4   8        0.47        1.03      1.19 o 
   7   4   8        0.09        1.36      1.38 o 
   8   4   8        0.47        1.83      1.85 o 
  -9   5   8        0.51        0.66      1.69 o 
  -8   5   8       65.61       63.57      2.99 o 
  -7   5   8      143.80      141.04      4.10 o 
  -6   5   8      446.06      441.34      7.47 o 
  -5   5   8       26.50       21.04      1.75 o 
  -4   5   8      177.47      167.14      4.01 o 
  -3   5   8       78.04       80.22      2.69 o 
  -2   5   8       42.41       41.42      1.64 o 
  -1   5   8      347.78      347.32      4.96 o 
   0   5   8      129.28      119.31      3.18 o 
   1   5   8       15.76       16.65      1.18 o 
   2   5   8      477.38      479.98      6.13 o 
   3   5   8       33.38       28.82      1.52 o 
   4   5   8       46.16       33.54      1.66 o 
   5   5   8      114.20       93.50      3.09 o 
   6   5   8        0.58        2.76      1.36 o 
   7   5   8        7.76        7.77      1.93 o 
   8   5   8       73.73       73.36      4.17 o 
  -9   6   8        1.78        0.00      1.64 o 
  -8   6   8        3.27        2.97      1.29 o 
  -7   6   8        0.17        0.00      0.96 o 
  -6   6   8       63.50       53.49      2.77 o 
  -5   6   8        2.28        3.83      1.18 o 
  -4   6   8      131.20      133.20      8.40 o 
  -3   6   8      377.08      367.37      6.33 o 
  -2   6   8      769.88      744.85      8.23 o 
  -1   6   8        0.03        0.00      0.69 o 
   0   6   8      178.39      170.72      4.09 o 
   1   6   8      494.91      478.34      6.33 o 
   2   6   8      194.54      196.93      3.82 o 
   3   6   8        4.55        2.76      0.84 o 
   4   6   8        2.06        2.68      0.83 o 
   5   6   8       47.25       45.30      3.33 o 
   6   6   8        0.31        0.46      1.39 o 
   7   6   8        0.21        0.00      1.67 o 
   8   6   8       11.90       12.02      2.40 o 
  -8   7   8       30.15       30.14      7.75 o 
  -7   7   8        0.01        1.07      1.26 o 
  -6   7   8        1.45        2.66      1.14 o 
  -5   7   8       49.73       52.27      2.75 o 
  -4   7   8      235.64      206.02      6.02 o 
  -3   7   8      213.57      212.81      7.73 o 
  -2   7   8      220.01      213.78      4.73 o 
  -1   7   8       48.36       52.78      3.13 o 
   0   7   8      258.21      253.87      6.57 o 
   1   7   8      103.76       95.00      3.21 o 
   2   7   8      163.64      179.58      4.44 o 
   3   7   8       52.37       42.15      2.06 o 
   4   7   8       10.23       14.24      1.42 o 
   5   7   8       47.94       50.23      2.64 o 
   6   7   8       42.17       41.42      6.67 o 
   7   7   8       25.09       27.55      5.94 o 
  -8   8   8        7.93       11.39      2.57 o 
  -7   8   8       15.75       11.91      1.87 o 
  -6   8   8        3.21        3.51      1.40 o 
  -5   8   8       18.51       18.66      2.39 o 
  -4   8   8       22.25       17.97      2.44 o 
  -3   8   8       19.82       22.47      2.56 o 
  -2   8   8       51.97       60.63      2.74 o 
  -1   8   8      403.78      418.41      7.09 o 
   0   8   8      373.05      399.85     18.59 o 
   1   8   8       46.76       44.02      2.99 o 
   2   8   8       79.46       81.53      4.91 o 
   3   8   8       15.09       19.42      1.92 o 
   4   8   8       44.67       45.83      3.31 o 
   5   8   8       38.61       38.18      2.57 o 
   6   8   8       61.11       62.51      4.43 o 
  -7   9   8        6.67        5.62      2.18 o 
  -6   9   8       16.49       18.56      2.72 o 
  -5   9   8       81.24       80.44      4.39 o 
  -4   9   8       20.54       17.43      3.75 o 
  -3   9   8        0.16        0.62      1.45 o 
  -2   9   8      332.68      321.84      8.20 o 
  -1   9   8      144.56      143.11      4.17 o 
   0   9   8      104.50      105.56      4.59 o 
   1   9   8       35.14       28.77      2.69 o 
   2   9   8       18.55       13.04      2.02 o 
   3   9   8       36.40       36.53      2.98 o 
   4   9   8      147.97      153.17      4.68 o 
   5   9   8        0.20        0.00      1.20 o 
   6   9   8        9.45        9.69      5.22 o 
  -6  10   8        8.59        7.09      2.13 o 
  -5  10   8       46.18       44.06     11.74 o 
  -4  10   8       11.86        7.91      2.22 o 
  -3  10   8       23.22       20.72      2.74 o 
  -2  10   8       50.05       54.19      3.87 o 
  -1  10   8        4.34        4.42      1.41 o 
   0  10   8       83.18       84.89      4.32 o 
   1  10   8      160.96      165.53      8.50 o 
   2  10   8      121.03      125.41      5.56 o 
   3  10   8       52.55       42.82      5.42 o 
   4  10   8       81.05       78.46      4.28 o 
   5  10   8       10.26        4.56      1.60 o 
  -5  11   8        3.50        3.80      1.68 o 
  -4  11   8       19.62       19.23      2.37 o 
  -3  11   8        2.15        0.95      1.61 o 
  -2  11   8        8.76       11.52      2.32 o 
  -1  11   8       17.63       16.44      2.63 o 
   0  11   8       34.67       35.67      3.33 o 
   1  11   8       22.64       26.50      4.37 o 
   2  11   8       60.39       67.01      4.15 o 
   3  11   8        4.34        3.37      1.78 o 
  -3  12   8        8.47       11.81      2.60 o 
  -2  12   8        3.75        2.15      2.05 o 
  -1  12   8       29.97       29.43      4.83 o 
   0  12   8        0.01        0.00      1.73 o 
   1  12   8        2.57        0.64      2.30 o 
  -9   0   9      348.79      418.14     13.19 o 
  -7   0   9       31.85       30.03      3.54 o 
  -5   0   9       12.11       13.98      2.34 o 
  -3   0   9        2.33        2.10      0.76 o 
  -1   0   9      623.95      577.13      9.02 o 
   1   0   9      770.06      722.47     20.46 o 
   3   0   9     1550.80     1577.28     28.82 o 
   5   0   9      636.80      631.28     10.77 o 
   7   0   9        0.52        0.00      1.18 o 
 -10   1   9        0.40        0.00      2.18 o 
  -9   1   9        0.02        0.00      1.20 o 
  -8   1   9        4.27        4.58      1.50 o 
  -7   1   9      245.60      258.09      6.52 o 
  -6   1   9      163.44      170.55      4.98 o 
  -5   1   9      239.51      223.47      8.32 o 
  -4   1   9       18.35       17.38      1.07 o 
  -3   1   9      607.05      585.82      5.45 o 
  -2   1   9      165.67      192.63      3.21 o 
  -1   1   9      222.38      223.33      3.43 o 
   0   1   9      441.88      481.60      5.58 o 
   1   1   9        8.11        9.90      0.95 o 
   2   1   9        4.01        4.08      0.56 o 
   3   1   9       58.30       48.46      1.40 o 
   4   1   9      105.32       98.25      2.75 o 
   5   1   9       36.43       39.53      2.32 o 
   6   1   9        4.44        3.03      0.94 o 
   7   1   9       41.51       41.01      2.14 o 
   8   1   9        5.91        4.87      1.24 o 
 -10   2   9        5.87        6.36      3.10 o 
  -9   2   9        3.16        4.26      1.59 o 
  -8   2   9       71.13       77.62      3.78 o 
  -7   2   9      210.79      208.87      6.10 o 
  -6   2   9      270.29      282.13      6.66 o 
  -5   2   9       16.56       12.28      1.63 o 
  -4   2   9      330.30      323.78      4.63 o 
  -3   2   9      194.36      191.14      2.72 o 
  -2   2   9      106.70      115.10      2.45 o 
  -1   2   9        0.31        0.09      0.46 o 
   0   2   9       22.05       23.68      1.19 o 
   1   2   9      272.63      271.30      3.30 o 
   2   2   9       76.90       80.33      1.69 o 
   3   2   9      603.42      609.77      6.04 o 
   4   2   9      224.43      227.66      3.86 o 
   5   2   9      142.47      153.91      3.30 o 
   6   2   9        9.69       10.37      1.33 o 
   7   2   9      157.24      164.86      3.86 o 
   8   2   9        8.22        7.32      1.96 o 
  -9   3   9       86.53      108.83      4.73 o 
  -8   3   9        8.18        7.60      2.92 o 
  -7   3   9        1.59        1.56      1.20 o 
  -6   3   9        0.41        1.04      1.17 o 
  -5   3   9      189.15      182.13      5.11 o 
  -4   3   9      552.48      543.11     12.87 o 
  -3   3   9        2.10        1.49      0.52 o 
  -2   3   9       65.65       63.79      2.03 o 
  -1   3   9      233.81      211.11      3.48 o 
   0   3   9       20.51       22.23      1.04 o 
   1   3   9       63.50       74.00      1.70 o 
   2   3   9        0.81        0.00      0.56 o 
   3   3   9      478.71      481.66      5.32 o 
   4   3   9      280.89      281.90      7.17 o 
   5   3   9       11.56       14.37      1.35 o 
   6   3   9      279.11      276.57      5.39 o 
   7   3   9        1.32        0.65      1.05 o 
   8   3   9       16.79       19.09      2.89 o 
  -9   4   9        3.49        4.73      3.06 o 
  -8   4   9       24.97       26.76      2.65 o 
  -7   4   9       26.83       33.29      2.75 o 
  -6   4   9       33.33       34.02      2.65 o 
  -5   4   9      416.38      390.67      8.07 o 
  -4   4   9      738.98      710.53     11.52 o 
  -3   4   9       81.20       79.15      1.90 o 
  -2   4   9       35.61       33.59      1.55 o 
  -1   4   9      601.46      571.68      6.79 o 
   0   4   9      371.79      376.07      4.49 o 
   1   4   9      342.78      347.49      4.28 o 
   2   4   9      117.86      111.73      2.60 o 
   3   4   9       25.25       25.98      2.21 o 
   4   4   9       10.53        8.64      1.22 o 
   5   4   9      304.56      311.82      5.77 o 
   6   4   9       72.70       80.17      3.08 o 
   7   4   9      343.79      345.57      9.49 o 
   8   4   9       38.94       47.74      4.84 o 
  -9   5   9        6.47        6.51      3.06 o 
  -8   5   9        8.70        8.49      2.36 o 
  -7   5   9       33.72       40.77      3.06 o 
  -6   5   9        0.02        1.54      1.35 o 
  -5   5   9        1.11        0.88      1.20 o 
  -4   5   9       18.45       16.37      2.00 o 
  -3   5   9      525.53      499.35      7.50 o 
  -2   5   9      112.96      107.43      2.60 o 
  -1   5   9       89.81       92.49      2.47 o 
   0   5   9      155.64      156.96      3.90 o 
   1   5   9     1139.04     1127.40     10.19 o 
   2   5   9      217.47      218.34      4.44 o 
   3   5   9        7.80        6.34      1.08 o 
   4   5   9       62.39       55.45      2.61 o 
   5   5   9       19.73       15.33      1.66 o 
   6   5   9        6.96        6.50      1.65 o 
   7   5   9       38.80       35.30      5.72 o 
  -8   6   9        0.02        1.22      2.54 o 
  -7   6   9        0.80        1.63      1.46 o 
  -6   6   9       14.62       15.30      4.87 o 
  -5   6   9       21.41       19.36      2.29 o 
  -4   6   9       60.06       58.42      3.30 o 
  -3   6   9      252.54      244.27      5.10 o 
  -2   6   9      275.34      274.16      4.46 o 
  -1   6   9        1.74        0.77      0.86 o 
   0   6   9        1.51        0.00      0.69 o 
   1   6   9      291.02      293.49      4.76 o 
   2   6   9       66.62       68.11      2.66 o 
   3   6   9      106.74      105.19      3.25 o 
   4   6   9       24.79       24.15      1.82 o 
   5   6   9      265.78      253.67     10.79 o 
   6   6   9        0.39        3.61      2.07 o 
   7   6   9       62.60       60.14      5.08 o 
  -8   7   9        1.58        1.40      3.50 o 
  -7   7   9        2.92        1.35      1.49 o 
  -6   7   9        0.12        0.00      1.29 o 
  -5   7   9       65.84       60.97      3.61 o 
  -4   7   9       96.02       91.59      4.07 o 
  -3   7   9        6.91        7.77      1.45 o 
  -2   7   9       58.55       58.52      2.69 o 
  -1   7   9      364.28      368.14      6.51 o 
   0   7   9      256.51      281.74      6.91 o 
   1   7   9        1.46        0.45      0.77 o 
   2   7   9      249.48      254.76      5.42 o 
   3   7   9      411.07      372.85      6.81 o 
   4   7   9       10.10        9.54      1.45 o 
   5   7   9        1.45        1.23      1.79 o 
   6   7   9        9.00        8.30      2.62 o 
   7   7   9       41.14       45.29      4.85 o 
  -7   8   9        5.71        4.32      1.81 o 
  -6   8   9        1.21        1.61      1.57 o 
  -5   8   9       71.55       61.60      3.79 o 
  -4   8   9       49.24       51.18      3.55 o 
  -3   8   9        0.46        0.00      1.65 o 
  -2   8   9      125.98      128.47      3.89 o 
  -1   8   9      228.30      225.07      5.11 o 
   0   8   9      149.09      162.47      5.49 o 
   1   8   9       41.27       40.04      3.61 o 
   2   8   9      152.19      159.68      4.47 o 
   3   8   9      372.26      375.65      7.15 o 
   4   8   9        6.60        8.10      2.02 o 
   5   8   9       23.57       26.30      3.73 o 
   6   8   9       12.81        7.63      2.78 o 
  -6   9   9       22.58       22.58      2.96 o 
  -5   9   9       53.98       54.02      3.82 o 
  -4   9   9        5.20        5.74      1.91 o 
  -3   9   9       85.23       85.57      4.40 o 
  -2   9   9        0.50        0.00      0.94 o 
  -1   9   9        4.30        5.33      1.36 o 
   0   9   9        0.13        0.80      1.34 o 
   1   9   9      329.15      312.81      8.03 o 
   2   9   9       16.29       21.76      3.10 o 
   3   9   9       25.35       22.42      2.61 o 
   4   9   9        0.23        0.00      1.33 o 
   5   9   9       26.90       24.88      4.61 o 
  -5  10   9        2.81        2.36      1.86 o 
  -4  10   9       25.57       34.41      3.42 o 
  -3  10   9       31.30       31.12      3.23 o 
  -2  10   9       13.28        8.51      2.15 o 
  -1  10   9       17.95       16.99      2.58 o 
   0  10   9       86.85       84.97      4.38 o 
   1  10   9        9.32        9.57      3.22 o 
   2  10   9       69.23       68.14      4.02 o 
   3  10   9        1.25        1.27      1.43 o 
   4  10   9        0.09        0.09      3.00 o 
  -4  11   9        0.17        0.00      2.05 o 
  -3  11   9       34.68       31.94      3.43 o 
  -2  11   9        2.10        4.31      1.61 o 
  -1  11   9      141.55      142.08      5.88 o 
   0  11   9       51.55       52.00      5.64 o 
   1  11   9       14.92       15.85      3.77 o 
   2  11   9        6.99        8.92      2.13 o 
   3  11   9       12.91        8.90      2.16 o 
  -8   0  10      607.55      621.21     16.49 o 
  -6   0  10       47.34       45.37      4.09 o 
  -4   0  10       67.19       67.09      2.45 o 
  -2   0  10        4.14        3.10      1.01 o 
   0   0  10       70.29       54.28      2.41 o 
   2   0  10      300.98      303.49      7.94 o 
   4   0  10       46.09       43.93      4.13 o 
   6   0  10       54.28       59.47      4.89 o 
   8   0  10        1.66        6.00      2.86 o 
  -9   1  10        4.23        4.43      1.75 o 
  -8   1  10       50.43       61.96      3.61 o 
  -7   1  10        0.01        1.44      3.22 o 
  -6   1  10       82.60       82.20      4.35 o 
  -5   1  10        8.71       10.42      2.68 o 
  -4   1  10        3.99        3.75      0.67 o 
  -3   1  10       32.28       32.24      1.26 o 
  -2   1  10      122.18      117.86      2.59 o 
  -1   1  10        7.64        7.94      0.88 o 
   0   1  10        0.12        0.08      0.51 o 
   1   1  10       53.28       52.56      1.70 o 
   2   1  10        2.60        1.11      0.64 o 
   3   1  10      273.18      297.71      6.88 o 
   4   1  10       73.06       75.71      5.94 o 
   5   1  10      238.88      240.14      7.21 o 
   6   1  10        6.83        7.58      1.85 o 
   7   1  10        3.88        3.14      1.62 o 
   8   1  10       25.02       25.78      2.95 o 
  -9   2  10        0.84        0.73      1.48 o 
  -8   2  10       15.75       16.40      2.29 o 
  -7   2  10      147.54      161.71      7.19 o 
  -6   2  10      411.58      430.89     15.79 o 
  -5   2  10       38.07       33.02      2.44 o 
  -4   2  10       95.92      100.93      2.26 o 
  -3   2  10       16.78       11.79      0.91 o 
  -2   2  10      208.22      186.12      3.37 o 
  -1   2  10      166.43      160.11      3.03 o 
   0   2  10       37.03       32.52      1.47 o 
   1   2  10      440.93      453.76      6.22 o 
   2   2  10        2.38        1.15      0.89 o 
   3   2  10        1.39        0.00      1.15 o 
   4   2  10        8.80        8.81      2.13 o 
   5   2  10      275.85      287.15      7.32 o 
   6   2  10       95.63       88.47      4.21 o 
   7   2  10        0.44        0.00      1.57 o 
   8   2  10        3.18        1.35      2.62 o 
  -9   3  10        3.21        6.80      3.67 o 
  -8   3  10       19.14       22.41      2.54 o 
  -7   3  10        0.58        0.00      1.18 o 
  -6   3  10        0.07        0.00      1.21 o 
  -5   3  10       32.13       33.18      2.55 o 
  -4   3  10        0.04        0.09      0.73 o 
  -3   3  10       11.06       12.01      0.91 o 
  -2   3  10       14.09       16.17      1.21 o 
  -1   3  10      296.18      278.52      4.27 o 
   0   3  10        0.31        1.05      0.69 o 
   1   3  10      456.20      450.16      5.74 o 
   2   3  10       67.64       67.44      2.50 o 
   3   3  10      105.25      104.18      3.07 o 
   4   3  10      152.58      142.57      4.88 o 
   5   3  10       88.32       80.09      4.21 o 
   6   3  10        3.97        7.13      1.99 o 
   7   3  10       43.86       45.01      3.53 o 
   8   3  10        1.42        0.00      2.38 o 
  -9   4  10        0.82        4.08      3.36 o 
  -8   4  10       13.15       14.62      2.27 o 
  -7   4  10        1.83        0.61      1.30 o 
  -6   4  10      163.34      160.79      5.25 o 
  -5   4  10      254.63      238.33      6.20 o 
  -4   4  10      257.71      247.46      5.09 o 
  -3   4  10      237.28      222.49      3.40 o 
  -2   4  10       14.74       12.26      2.35 o 
  -1   4  10        1.65        4.10      0.87 o 
   0   4  10       11.78       12.57      1.17 o 
   1   4  10       68.71       75.63      2.57 o 
   2   4  10      192.37      194.33      4.35 o 
   3   4  10      126.81      126.21      3.52 o 
   4   4  10        6.83        3.83      1.56 o 
   5   4  10        0.25        1.91      1.11 o 
   6   4  10       12.31        9.59      1.62 o 
   7   4  10        9.23       15.31      2.48 o 
  -8   5  10        2.55        2.06      1.69 o 
  -7   5  10       17.83       12.92      2.19 o 
  -6   5  10       87.87       90.50      5.56 o 
  -5   5  10        1.31        0.15      1.10 o 
  -4   5  10        0.01        1.04      1.09 o 
  -3   5  10       65.76       58.20      2.53 o 
  -2   5  10       61.05       58.68      2.38 o 
  -1   5  10        0.02        1.26      0.84 o 
   0   5  10       17.52       17.76      1.44 o 
   1   5  10        0.11        1.04      0.77 o 
   2   5  10       71.19       67.38      2.73 o 
   3   5  10       20.00       16.67      1.90 o 
   4   5  10       85.28       84.04      3.62 o 
   5   5  10        2.57        1.20      1.25 o 
   6   5  10      138.84      148.44      5.15 o 
   7   5  10        1.14        1.75      1.64 o 
  -8   6  10        0.35        2.88      1.64 o 
  -7   6  10       13.17       12.64      3.06 o 
  -6   6  10       24.34       21.92      2.55 o 
  -5   6  10        0.08        0.00      1.15 o 
  -4   6  10       49.16       50.06      3.27 o 
  -3   6  10      420.51      419.69      8.55 o 
  -2   6  10       89.18       90.24      3.12 o 
  -1   6  10      684.99      682.49      8.39 o 
   0   6  10      452.91      480.25      6.69 o 
   1   6  10       53.52       60.01      2.77 o 
   2   6  10        3.12        6.95      1.66 o 
   3   6  10      120.12      116.11      5.93 o 
   4   6  10        7.14       13.40      1.54 o 
   5   6  10       46.44       46.36      3.18 o 
   6   6  10        5.13       10.61      2.66 o 
  -7   7  10        1.67        3.20      2.05 o 
  -6   7  10        0.31        0.71      1.41 o 
  -5   7  10       10.80        6.75      1.83 o 
  -4   7  10       11.43       14.11      2.94 o 
  -3   7  10        1.59        1.12      1.02 o 
  -2   7  10       17.26       21.53      1.96 o 
  -1   7  10       10.97       11.18      1.53 o 
   0   7  10       58.56       59.30      2.47 o 
   1   7  10      156.75      158.59      5.44 o 
   2   7  10       42.04       42.02      2.84 o 
   3   7  10       13.01       16.05      1.75 o 
   4   7  10        8.62        8.60      1.47 o 
   5   7  10       19.40       21.89      3.42 o 
   6   7  10       33.58       29.24      3.97 o 
  -7   8  10        0.00        0.00      1.55 o 
  -6   8  10        0.98        1.29      2.13 o 
  -5   8  10        5.99        3.97      2.74 o 
  -4   8  10       47.75       52.57      3.70 o 
  -3   8  10        9.08        7.10      1.87 o 
  -2   8  10      177.17      178.09      4.71 o 
  -1   8  10       16.99       17.41      1.83 o 
   0   8  10       61.62       68.83      3.02 o 
   1   8  10      213.08      218.60      9.18 o 
   2   8  10        9.01       14.58      1.74 o 
   3   8  10       47.83       48.86      2.87 o 
   4   8  10       10.72       16.99      1.84 o 
   5   8  10       19.15       17.16      3.30 o 
  -6   9  10        6.08        8.61      3.60 o 
  -5   9  10        0.03        3.71      2.60 o 
  -4   9  10        0.02        2.63      1.70 o 
  -3   9  10       14.78       12.30      3.38 o 
  -2   9  10        5.79        5.16      1.33 o 
  -1   9  10       13.64       15.67      1.91 o 
   0   9  10       38.10       35.84      3.12 o 
   1   9  10       16.17       18.09      2.80 o 
   2   9  10       29.14       24.53      2.65 o 
   3   9  10        6.43        5.74      3.06 o 
   4   9  10        0.01        0.54      1.51 o 
  -5  10  10        1.42        7.64      2.34 o 
  -4  10  10        0.96        0.00      1.74 o 
  -3  10  10        1.37        0.00      1.58 o 
  -2  10  10       15.81       14.55      2.61 o 
  -1  10  10        6.71        7.63      2.26 o 
   0  10  10       11.93       14.90      3.65 o 
   1  10  10       95.71       87.27      6.55 o 
   2  10  10       53.50       52.93      7.61 o 
   3  10  10       77.90       77.58      9.77 o 
  -3  11  10        1.71        0.15      2.70 o 
  -2  11  10        0.15        0.00      1.63 o 
  -1  11  10       21.82       22.50      3.06 o 
   0  11  10        0.79        0.00      2.22 o 
   1  11  10        1.37        0.68      2.58 o 
  -9   0  11       46.93       43.06      4.97 o 
  -7   0  11       10.21       16.13      3.14 o 
  -5   0  11      457.83      482.17     13.03 o 
  -3   0  11       75.22       65.81      4.04 o 
  -1   0  11       32.56       23.27      6.00 o 
   1   0  11      416.36      408.17      7.57 o 
   3   0  11     1639.17     1618.28     32.49 o 
   5   0  11       33.97       34.04      4.09 o 
   7   0  11       64.09       76.47      5.92 o 
  -9   1  11       17.05       20.75      2.67 o 
  -8   1  11       10.26       10.11      2.01 o 
  -7   1  11       20.82       23.84      2.55 o 
  -6   1  11        2.44        1.76      1.27 o 
  -5   1  11       69.35       71.40      6.87 o 
  -4   1  11        1.51        1.73      0.66 o 
  -3   1  11       10.50       12.34      0.97 o 
  -2   1  11       84.99       88.37      2.37 o 
  -1   1  11      115.34      122.82      3.48 o 
   0   1  11        2.45        0.86      0.65 o 
   1   1  11      171.53      167.12      3.19 o 
   2   1  11      612.26      587.53      8.18 o 
   3   1  11     1388.98     1368.51     34.78 o 
   4   1  11       58.73       62.20      3.55 o 
   5   1  11      302.26      322.94      8.00 o 
   6   1  11       29.90       29.97      2.91 o 
   7   1  11       40.24       47.87      3.68 o 
  -9   2  11        1.60        1.35      2.58 o 
  -8   2  11       11.41       12.53      2.23 o 
  -7   2  11        5.43       10.14      1.91 o 
  -6   2  11       96.06      101.83      4.12 o 
  -5   2  11        5.71       10.13      1.69 o 
  -4   2  11       68.13       66.29      1.97 o 
  -3   2  11      468.00      444.74      4.89 o 
  -2   2  11       72.79       70.14      2.16 o 
  -1   2  11      323.75      315.90      5.27 o 
   0   2  11       63.18       64.35      2.05 o 
   1   2  11     1256.73     1190.98     11.68 o 
   2   2  11        0.02        2.40      1.64 o 
   3   2  11      360.85      369.77      8.26 o 
   4   2  11      134.77      142.57      6.10 o 
   5   2  11      244.84      263.69      7.18 o 
   6   2  11       12.12       11.70      2.19 o 
   7   2  11        0.80        0.00      1.60 o 
  -9   3  11       19.40       24.24      3.04 o 
  -8   3  11        0.77        0.78      1.43 o 
  -7   3  11        0.77        2.12      1.49 o 
  -6   3  11        2.37        1.77      1.19 o 
  -5   3  11       29.87       33.18      2.62 o 
  -4   3  11      247.11      247.44      4.34 o 
  -3   3  11      214.27      224.20      3.53 o 
  -2   3  11        1.55        0.92      0.88 o 
  -1   3  11       27.70       29.77      1.69 o 
   0   3  11       73.58       77.57      2.32 o 
   1   3  11     1579.56     1572.10     17.06 o 
   2   3  11        0.67        0.13      0.96 o 
   3   3  11       10.86       10.83      3.40 o 
   4   3  11        9.57        8.42      1.88 o 
   5   3  11      286.77      271.59      7.45 o 
   6   3  11       34.56       37.52      6.14 o 
   7   3  11      118.96      130.40      5.53 o 
  -8   4  11       17.80       16.18      2.49 o 
  -7   4  11        9.15       11.37      2.70 o 
  -6   4  11        0.21        0.56      1.22 o 
  -5   4  11       32.59       33.43      2.75 o 
  -4   4  11       71.62       72.44      2.82 o 
  -3   4  11        2.25        2.48      0.84 o 
  -2   4  11      268.24      261.88      4.47 o 
  -1   4  11     1297.05     1266.55     12.73 o 
   0   4  11       24.59       19.97      1.48 o 
   1   4  11      110.86      107.58      2.78 o 
   2   4  11      161.69      166.97      4.10 o 
   3   4  11       15.14       14.64      1.57 o 
   4   4  11       29.79       32.37      2.92 o 
   5   4  11       31.03       35.22      4.79 o 
   6   4  11        1.69        0.18      1.79 o 
   7   4  11       28.29       37.22      5.12 o 
  -8   5  11        0.17        0.00      1.35 o 
  -7   5  11        1.11        3.58      1.65 o 
  -6   5  11       47.63       56.50      3.62 o 
  -5   5  11        2.47        4.82      1.50 o 
  -4   5  11        0.12        0.13      0.90 o 
  -3   5  11       43.78       47.40      2.50 o 
  -2   5  11      369.79      373.35      5.68 o 
  -1   5  11     1940.59     1983.32     18.50 o 
   0   5  11        1.77        4.16      1.04 o 
   1   5  11        3.20        5.45      1.24 o 
   2   5  11       13.89       12.02      2.57 o 
   3   5  11       59.17       61.33      2.87 o 
   4   5  11       10.82        9.08      1.99 o 
   5   5  11        6.17        5.54      3.69 o 
   6   5  11        3.59        1.37      1.79 o 
  -8   6  11        8.79       12.25      3.63 o 
  -7   6  11       58.89       60.42      7.17 o 
  -6   6  11       83.08       84.31      4.23 o 
  -5   6  11       34.32       33.87      2.95 o 
  -4   6  11       73.48       70.35      3.72 o 
  -3   6  11      336.28      335.37      6.49 o 
  -2   6  11      130.33      127.27      4.13 o 
  -1   6  11        3.08        4.01      1.13 o 
   0   6  11       40.53       49.86      2.26 o 
   1   6  11       34.66       35.76      3.00 o 
   2   6  11       37.95       37.54      3.11 o 
   3   6  11        7.97        6.02      1.42 o 
   4   6  11       25.22       26.88      4.65 o 
   5   6  11       15.35       17.62      2.62 o 
   6   6  11       60.21       75.99      6.91 o 
  -7   7  11        3.36        0.10      1.56 o 
  -6   7  11        0.53        2.85      1.67 o 
  -5   7  11        1.14        4.31      1.65 o 
  -4   7  11       80.02       92.43      4.39 o 
  -3   7  11      106.95      116.57      3.88 o 
  -2   7  11       28.73       31.88      4.27 o 
  -1   7  11        0.60        2.28      1.45 o 
   0   7  11       97.36      102.95      3.13 o 
   1   7  11      226.99      232.86      5.53 o 
   2   7  11       10.31       11.35      2.91 o 
   3   7  11      103.12      101.43      6.46 o 
   4   7  11       14.35       11.28      3.10 o 
   5   7  11       48.12       54.62      5.32 o 
  -6   8  11        1.25        0.65      1.75 o 
  -5   8  11      137.76      127.00      8.42 o 
  -4   8  11       58.77       55.33      3.89 o 
  -3   8  11       71.80       76.98      3.32 o 
  -2   8  11      159.51      189.95      5.01 o 
  -1   8  11       58.35       63.45      3.09 o 
   0   8  11       51.04       48.53      3.44 o 
   1   8  11       19.59       16.68      2.94 o 
   2   8  11        9.70        6.13      3.40 o 
   3   8  11       27.48       25.76      2.84 o 
   4   8  11        3.39        6.70      1.99 o 
  -5   9  11       25.05       26.66      4.09 o 
  -4   9  11        5.53       10.02      2.32 o 
  -3   9  11        0.65        1.34      1.62 o 
  -2   9  11        4.95        6.00      1.50 o 
  -1   9  11        0.69        1.68      1.30 o 
   0   9  11        0.10        0.00      1.87 o 
   1   9  11       29.34       30.83      4.45 o 
   2   9  11        0.16        0.00      2.22 o 
   3   9  11       76.52       76.20      4.50 o 
  -4  10  11       34.14       35.37      3.67 o 
  -3  10  11        4.04        2.92      1.85 o 
  -2  10  11       23.74       26.76      3.19 o 
  -1  10  11       22.74       20.38      8.30 o 
   0  10  11        0.13        2.15      2.58 o 
   1  10  11       33.96       33.21      4.65 o 
   2  10  11        0.01        0.00      2.30 o 
  -8   0  12       97.33      116.23      6.99 o 
  -6   0  12      148.38      182.93      8.10 o 
  -4   0  12      343.85      346.96      6.27 o 
  -2   0  12       41.99       41.14      2.62 o 
   0   0  12       37.47       26.33      2.16 o 
   2   0  12       80.52       91.84      5.72 o 
   4   0  12       53.72       55.30      4.81 o 
   6   0  12      106.04      103.32      6.79 o 
  -8   1  12        0.04        0.00      1.23 o 
  -7   1  12       26.76       39.26      3.18 o 
  -6   1  12        5.79        7.81      1.73 o 
  -5   1  12       22.55       27.34      2.47 o 
  -4   1  12        0.71        2.91      0.77 o 
  -3   1  12       26.77       28.05      1.35 o 
  -2   1  12        0.54        0.24      0.68 o 
  -1   1  12        5.99        5.54      0.94 o 
   0   1  12       74.36       77.52      2.76 o 
   1   1  12       37.04       31.97      3.20 o 
   2   1  12       16.33       19.02      3.54 o 
   3   1  12        4.60        3.54      1.63 o 
   4   1  12       40.14       33.07      2.96 o 
   5   1  12       17.81        8.85      2.02 o 
   6   1  12       12.16       17.22      2.61 o 
   7   1  12       12.04       15.70      3.20 o 
  -8   2  12        4.60       10.13      2.12 o 
  -7   2  12        9.55       11.21      2.16 o 
  -6   2  12       55.49       63.35      4.03 o 
  -5   2  12      149.74      159.12      6.26 o 
  -4   2  12      113.32      113.66      3.75 o 
  -3   2  12      127.22      131.14      2.56 o 
  -2   2  12       30.21       24.38      1.53 o 
  -1   2  12       19.48       15.25      1.30 o 
   0   2  12       56.45       64.86      2.20 o 
   1   2  12       86.91       84.02      2.42 o 
   2   2  12       20.74       20.41      2.41 o 
   3   2  12       12.88        8.92      3.60 o 
   4   2  12        3.83        3.67      1.57 o 
   5   2  12        0.27        0.00      2.18 o 
   6   2  12        0.90        0.06      1.72 o 
  -8   3  12        6.45        7.33      1.91 o 
  -7   3  12       13.90       16.29      2.37 o 
  -6   3  12        0.10        0.00      1.33 o 
  -5   3  12        5.60        3.59      2.58 o 
  -4   3  12        1.91        1.83      0.84 o 
  -3   3  12      162.00      160.85      2.87 o 
  -2   3  12        0.61        0.37      1.16 o 
  -1   3  12        6.85        7.50      1.13 o 
   0   3  12      274.83      269.25      4.51 o 
   1   3  12      253.17      245.87      5.07 o 
   2   3  12        9.85        9.12      2.11 o 
   3   3  12        0.38        0.88      1.41 o 
   4   3  12       61.86       59.55      3.71 o 
   5   3  12        2.40        5.16      3.67 o 
   6   3  12        0.28        0.55      1.76 o 
  -8   4  12       27.42       28.36      3.10 o 
  -7   4  12        1.96        1.44      1.40 o 
  -6   4  12       12.81       15.74      2.31 o 
  -5   4  12        8.56        8.89      1.88 o 
  -4   4  12        2.83        2.04      0.86 o 
  -3   4  12      191.26      199.77      3.66 o 
  -2   4  12        8.12        7.14      1.21 o 
  -1   4  12       36.19       35.61      1.92 o 
   0   4  12       34.88       31.84      1.80 o 
   1   4  12      215.34      204.75      5.47 o 
   2   4  12       31.72       28.65      2.03 o 
   3   4  12       17.82       17.53      2.60 o 
   4   4  12       66.24       71.19      4.00 o 
   5   4  12        8.65       10.18      3.30 o 
   6   4  12        0.15        0.00      1.59 o 
  -7   5  12        1.71        1.29      1.59 o 
  -6   5  12        2.59        0.00      1.38 o 
  -5   5  12       19.00       15.13      2.25 o 
  -4   5  12        0.05        0.59      0.97 o 
  -3   5  12       30.23       30.42      2.25 o 
  -2   5  12       11.71       10.60      1.41 o 
  -1   5  12       80.47       82.05      2.70 o 
   0   5  12        1.49        0.13      0.85 o 
   1   5  12      110.84      114.27      5.53 o 
   2   5  12       22.68       24.47      2.04 o 
   3   5  12       17.95       18.57      1.86 o 
   4   5  12        1.86        1.81      1.67 o 
   5   5  12        0.97        1.35      1.76 o 
   6   5  12       20.84       18.23      2.80 o 
  -7   6  12        1.87        2.09      1.62 o 
  -6   6  12       12.19       12.20      5.01 o 
  -5   6  12        4.57        4.66      1.70 o 
  -4   6  12       44.36       49.08      3.53 o 
  -3   6  12        8.57        9.58      1.63 o 
  -2   6  12        0.27        0.58      1.19 o 
  -1   6  12       58.07       60.91      2.52 o 
   0   6  12      336.27      330.17      5.59 o 
   1   6  12        9.02        6.87      1.49 o 
   2   6  12        1.73        1.59      1.32 o 
   3   6  12        0.09        0.85      1.20 o 
   4   6  12        0.06        0.09      1.57 o 
   5   6  12        8.15        9.19      2.21 o 
  -6   7  12        0.60        0.00      1.45 o 
  -5   7  12       19.32       11.94      2.48 o 
  -4   7  12       33.10       33.25      3.22 o 
  -3   7  12      323.78      341.25      6.93 o 
  -2   7  12        3.32        1.23      1.08 o 
  -1   7  12       14.98       17.57      2.31 o 
   0   7  12        5.32        7.35      1.63 o 
   1   7  12       12.39        9.82      3.99 o 
   2   7  12        0.08        0.70      1.20 o 
   3   7  12       32.07       38.77      2.71 o 
   4   7  12       18.12       21.62      2.94 o 
  -5   8  12       11.39       17.20      3.26 o 
  -4   8  12        0.08        0.00      1.52 o 
  -3   8  12        7.98        8.99      1.71 o 
  -2   8  12       48.12       51.03      2.96 o 
  -1   8  12        5.10        3.79      1.73 o 
   0   8  12        2.72        4.45      1.80 o 
   1   8  12        1.33        0.44      1.31 o 
   2   8  12       25.57       23.35      2.39 o 
   3   8  12        1.43        1.23      1.57 o 
   4   8  12       22.93       28.37      5.03 o 
  -4   9  12        0.94        0.95      1.61 o 
  -3   9  12       10.37        9.35      2.35 o 
  -2   9  12        0.22        1.09      1.28 o 
  -1   9  12        0.10        0.32      1.04 o 
   0   9  12       26.71       27.85      4.33 o 
   1   9  12        8.86        6.79      2.25 o 
   2   9  12       30.78       27.69      3.17 o 
  -2  10  12        3.51        0.00      4.09 o 
  -1  10  12        8.39        6.51      2.90 o 
   0  10  12        5.48        1.71      2.90 o 
  -7   0  13      286.77      315.57     11.52 o 
  -5   0  13       52.05       57.48      4.97 o 
  -3   0  13      116.98       98.86      3.26 o 
  -1   0  13        5.33        4.54      1.42 o 
   1   0  13      155.99      150.79     11.62 o 
   3   0  13       11.35       13.59      3.10 o 
   5   0  13       12.45       14.66      3.42 o 
  -8   1  13        2.14        5.40      1.94 o 
  -7   1  13       11.21       17.82      2.64 o 
  -6   1  13        6.88        6.39      1.82 o 
  -5   1  13      149.95      150.17      7.67 o 
  -4   1  13        0.21        0.00      0.62 o 
  -3   1  13       48.65       44.66      1.72 o 
  -2   1  13       80.22       82.27      2.52 o 
  -1   1  13       89.73       92.69      2.64 o 
   0   1  13       12.38       11.77      1.60 o 
   1   1  13      244.36      255.55      4.42 o 
   2   1  13       16.58       13.33      2.12 o 
   3   1  13       82.21       80.37      7.92 o 
   4   1  13        0.68        2.49      1.61 o 
   5   1  13        9.24       11.77      2.33 o 
   6   1  13        7.26        6.90      2.98 o 
  -8   2  13        3.90        5.74      3.34 o 
  -7   2  13        8.85       13.96      2.34 o 
  -6   2  13       49.64       57.28      3.65 o 
  -5   2  13      164.78      167.22      5.54 o 
  -4   2  13        1.23        1.89      0.80 o 
  -3   2  13        5.71        4.66      0.94 o 
  -2   2  13      117.20      104.57      2.86 o 
  -1   2  13      241.56      229.58      4.26 o 
   0   2  13       14.87       13.37      1.31 o 
   1   2  13       32.69       39.37      3.54 o 
   2   2  13        9.21        6.77      1.77 o 
   3   2  13       79.16       78.64      7.33 o 
   4   2  13       94.22       92.08      5.03 o 
   5   2  13        1.73        0.74      1.63 o 
   6   2  13        1.08        2.53      2.94 o 
  -8   3  13        1.16        3.54      1.80 o 
  -7   3  13        3.76        5.89      3.67 o 
  -6   3  13        1.20        0.00      4.07 o 
  -5   3  13        2.02        0.12      1.37 o 
  -4   3  13        8.00       10.19      1.28 o 
  -3   3  13      293.40      284.02      4.07 o 
  -2   3  13       31.14       24.11      1.70 o 
  -1   3  13      312.52      292.69      4.94 o 
   0   3  13       21.20       24.49      2.39 o 
   1   3  13      131.61      133.20      3.80 o 
   2   3  13        3.43        2.48      1.28 o 
   3   3  13       11.09       14.17      2.27 o 
   4   3  13        1.97        0.46      1.66 o 
   5   3  13        1.54        0.25      1.64 o 
   6   3  13        3.37        4.79      2.13 o 
  -7   4  13        1.40        0.21      1.48 o 
  -6   4  13       21.12       24.71      2.80 o 
  -5   4  13        0.07        0.58      1.20 o 
  -4   4  13        0.42        0.02      0.92 o 
  -3   4  13       88.69       88.50      3.84 o 
  -2   4  13       73.72       69.73      4.59 o 
  -1   4  13        0.09        0.06      0.87 o 
   0   4  13       81.79       73.74      2.53 o 
   1   4  13       20.48       21.82      2.42 o 
   2   4  13        3.91        3.57      1.95 o 
   3   4  13        0.29        0.00      1.48 o 
   4   4  13       45.89       44.18      3.56 o 
   5   4  13       60.40       60.11      4.20 o 
  -7   5  13        0.49        0.46      1.57 o 
  -6   5  13        4.96        3.78      1.91 o 
  -5   5  13        1.94        2.97      1.99 o 
  -4   5  13        0.20        0.52      1.03 o 
  -3   5  13       24.73       24.87      2.16 o 
  -2   5  13       77.27       77.29      3.87 o 
  -1   5  13      432.98      431.05      6.54 o 
   0   5  13       20.61       17.70      1.60 o 
   1   5  13       60.48       54.55      2.90 o 
   2   5  13        2.63        1.57      1.21 o 
   3   5  13       63.30       62.28      3.96 o 
   4   5  13       21.12       26.43      2.97 o 
   5   5  13       14.72       17.54      2.75 o 
  -6   6  13        4.85        1.79      1.59 o 
  -5   6  13        0.62        1.52      1.67 o 
  -4   6  13        1.50        0.89      1.20 o 
  -3   6  13        0.51        2.31      1.55 o 
  -2   6  13        0.87        1.18      1.43 o 
  -1   6  13        0.00        0.00      0.93 o 
   0   6  13        2.92        2.23      1.42 o 
   1   6  13        5.87        6.42      1.98 o 
   2   6  13       64.98       61.94      4.21 o 
   3   6  13       53.23       42.62      3.57 o 
   4   6  13       13.08       12.75      2.56 o 
  -5   7  13       50.68       52.88      4.03 o 
  -4   7  13       19.45       19.40      2.74 o 
  -3   7  13      247.65      276.21      6.39 o 
  -2   7  13        0.59        0.00      1.15 o 
  -1   7  13        8.22       11.85      2.16 o 
   0   7  13        0.44        0.51      1.30 o 
   1   7  13       27.69       24.33      3.79 o 
   2   7  13       41.80       52.74      3.15 o 
   3   7  13       41.96       39.68      2.85 o 
  -4   8  13       12.39       16.62      2.87 o 
  -3   8  13        2.70        2.37      1.43 o 
  -2   8  13       96.05       98.44      3.93 o 
  -1   8  13       15.37       18.33      3.58 o 
   0   8  13        8.57        9.89      3.02 o 
   1   8  13       15.43       19.17      2.26 o 
   2   8  13        3.67        3.89      1.55 o 
  -2   9  13        1.00        2.10      1.35 o 
  -1   9  13       16.84       25.90      3.01 o 
   0   9  13        2.12        6.44      2.94 o 
  -6   0  14        1.20        0.00      1.83 o 
  -4   0  14       55.51       40.32      2.51 o 
  -2   0  14        3.00        1.20      1.28 o 
   0   0  14      238.21      225.95      6.09 o 
   2   0  14       33.54       23.60      3.89 o 
   4   0  14       33.42       33.37      4.57 o 
  -7   1  14       57.17       63.31      4.11 o 
  -6   1  14       23.97       26.66      2.88 o 
  -5   1  14       50.51       44.81      3.29 o 
  -4   1  14       16.13       15.32      1.28 o 
  -3   1  14       29.98       26.67      1.48 o 
  -2   1  14        0.06        1.61      0.86 o 
  -1   1  14       10.83       13.80      1.39 o 
   0   1  14        9.57        9.33      1.22 o 
   1   1  14       15.12       16.74      2.57 o 
   2   1  14       41.04       36.69      3.14 o 
   3   1  14        4.71        3.26      1.76 o 
   4   1  14        0.92        2.70      1.81 o 
   5   1  14       22.43       27.08      3.06 o 
  -7   2  14        0.18        0.02      1.44 o 
  -6   2  14        2.19        2.18      1.65 o 
  -5   2  14        5.71        4.67      1.68 o 
  -4   2  14        8.91        5.23      1.37 o 
  -3   2  14        6.07        6.62      0.98 o 
  -2   2  14        2.16        7.37      1.55 o 
  -1   2  14       12.33        8.23      1.23 o 
   0   2  14        8.40        4.48      1.05 o 
   1   2  14        9.19        9.86      1.61 o 
   2   2  14      217.52      202.29      6.30 o 
   3   2  14       10.00        8.35      2.36 o 
   4   2  14      108.40      134.42      5.53 o 
   5   2  14       43.94       58.96      4.19 o 
  -7   3  14        0.87        0.07      1.56 o 
  -6   3  14        0.14        1.73      1.47 o 
  -5   3  14        3.30        5.92      4.23 o 
  -4   3  14       87.32       88.17      2.92 o 
  -3   3  14        9.81        6.23      1.44 o 
  -2   3  14        0.01        0.00      0.91 o 
  -1   3  14        9.60       10.85      1.36 o 
   0   3  14       26.46       25.22      1.75 o 
   1   3  14        0.36        0.00      1.07 o 
   2   3  14        0.07        0.00      1.53 o 
   3   3  14        4.16        1.46      1.76 o 
   4   3  14       17.40       17.91      2.74 o 
   5   3  14        4.22        4.30      2.13 o 
  -6   4  14        2.27        0.06      1.53 o 
  -5   4  14        4.29        7.87      2.34 o 
  -4   4  14       54.62       59.94      3.17 o 
  -3   4  14        3.46        2.02      1.17 o 
  -2   4  14        2.72        5.51      1.76 o 
  -1   4  14        5.29        6.85      1.37 o 
   0   4  14        9.92       14.69      2.19 o 
   1   4  14        8.67        4.18      1.36 o 
   2   4  14       51.54       57.96      3.92 o 
   3   4  14        8.66       12.45      5.44 o 
   4   4  14       49.70       50.17      3.93 o 
  -6   5  14        0.02        2.72      2.56 o 
  -5   5  14        2.59        2.96      3.75 o 
  -4   5  14        5.02        6.11      1.53 o 
  -3   5  14       44.01       51.92      5.21 o 
  -2   5  14       21.31       21.19      2.15 o 
  -1   5  14       27.00       35.88      2.13 o 
   0   5  14        9.03        7.07      1.67 o 
   1   5  14       18.97       16.86      2.93 o 
   2   5  14        0.26        2.11      1.53 o 
   3   5  14        0.88        0.53      1.64 o 
   4   5  14        0.44        2.52      1.95 o 
  -5   6  14        0.34        0.76      1.56 o 
  -4   6  14       13.12       17.35      3.45 o 
  -3   6  14        1.80        2.46      1.47 o 
  -2   6  14       38.86       41.30      3.50 o 
  -1   6  14       50.55       50.43      3.00 o 
   0   6  14       60.55       74.25      3.27 o 
   1   6  14       58.97       65.78      3.33 o 
   2   6  14        3.67        7.53      1.72 o 
   3   6  14        2.35        0.86      2.88 o 
  -4   7  14       11.12       10.64      3.34 o 
  -3   7  14        9.11       11.95      1.92 o 
  -2   7  14       40.69       46.95      3.00 o 
  -1   7  14        2.91        5.40      2.66 o 
   0   7  14        5.39        4.36      1.57 o 
   1   7  14       20.93       23.78      2.40 o 
   2   7  14        1.91        2.48      1.56 o 
  -2   8  14       11.36       13.77      2.44 o 
  -1   8  14        9.64       16.80      3.77 o 
   0   8  14       27.17       26.89      4.21 o 
  -5   0  15        0.20        2.03      1.48 o 
  -3   0  15      182.36      168.83      4.61 o 
  -1   0  15        9.10       14.83      2.08 o 
   1   0  15       66.86       62.17      5.28 o 
   3   0  15        4.89        1.07      2.42 o 
  -6   1  15       21.34       15.89      2.61 o 
  -5   1  15       65.20       59.94      3.20 o 
  -4   1  15        0.84        2.23      0.93 o 
  -3   1  15        5.82        6.34      1.00 o 
  -2   1  15       13.55       17.36      1.62 o 
  -1   1  15        0.06        0.00      0.89 o 
   0   1  15       28.47       23.62      1.74 o 
   1   1  15        0.10        0.00      1.40 o 
   2   1  15        2.77        0.62      1.65 o 
   3   1  15        7.66        7.57      2.54 o 
   4   1  15        9.08       10.45      2.40 o 
  -6   2  15       16.71       16.85      2.58 o 
  -5   2  15       81.87       75.37      4.07 o 
  -4   2  15        0.10        0.00      0.84 o 
  -3   2  15        2.99        4.06      0.93 o 
  -2   2  15       26.44       19.72      1.68 o 
  -1   2  15       57.03       51.44      2.38 o 
   0   2  15        3.84        3.81      1.32 o 
   1   2  15        0.24        0.00      1.13 o 
   2   2  15        1.41        2.25      1.80 o 
   3   2  15       15.55       14.30      5.80 o 
   4   2  15        5.76        7.23      2.23 o 
  -6   3  15        0.04        2.34      1.74 o 
  -5   3  15        5.09        4.20      1.68 o 
  -4   3  15       31.09       35.08      2.18 o 
  -3   3  15        3.00        1.39      0.88 o 
  -2   3  15        4.90        7.18      1.32 o 
  -1   3  15       24.26       19.51      1.71 o 
   0   3  15       22.23       22.86      3.43 o 
   1   3  15        0.03        1.04      1.23 o 
   2   3  15        6.54        5.88      2.48 o 
   3   3  15        5.75        5.92      2.20 o 
  -5   4  15        4.40        7.19      3.63 o 
  -4   4  15        0.53        2.61      1.24 o 
  -3   4  15       34.48       40.43      2.37 o 
  -2   4  15       19.54       22.25      2.16 o 
  -1   4  15       55.76       64.24      3.35 o 
   0   4  15        6.54        2.01      1.56 o 
   1   4  15       12.19        9.11      1.67 o 
   2   4  15      113.20      116.31      5.24 o 
   3   4  15        0.77        0.00      4.93 o 
  -5   5  15       25.40       31.82      3.38 o 
  -4   5  15        1.89        1.72      1.28 o 
  -3   5  15       22.77       21.63      2.20 o 
  -2   5  15        0.00        0.69      1.19 o 
  -1   5  15        0.00        1.63      1.09 o 
   0   5  15        0.80        1.69      1.28 o 
   1   5  15        2.99        1.93      2.39 o 
   2   5  15        8.77        7.89      2.56 o 
  -4   6  15        4.22        6.12      1.59 o 
  -3   6  15       36.25       39.45      3.89 o 
  -2   6  15        9.28       10.52      1.77 o 
  -1   6  15        1.34        2.45      1.87 o 
   0   6  15        8.49        9.66      1.83 o 
   1   6  15       21.39       22.05      5.00 o 
  -2   7  15        0.57        0.52      1.26 o 
  -1   7  15        8.34        7.19      3.02 o 
  -4   0  16        1.83        0.00      1.21 o 
  -2   0  16        3.92        0.02      2.05 o 
   0   0  16       39.69       29.73      2.83 o 
   2   0  16       40.23       53.27      5.60 o 
  -5   1  16        0.02        0.81      2.02 o 
  -4   1  16        0.17        0.00      0.92 o 
  -3   1  16        1.72        2.76      1.16 o 
  -2   1  16       36.94       37.79      2.73 o 
  -1   1  16       12.72       15.77      1.66 o 
   0   1  16       16.71       13.83      1.85 o 
   1   1  16        0.53        0.00      1.53 o 
   2   1  16        2.63        2.58      3.12 o 
   3   1  16        4.73        5.47      4.99 o 
  -5   2  16        0.75        2.79      1.35 o 
  -4   2  16        2.45        1.36      1.16 o 
  -3   2  16        0.06        0.25      0.87 o 
  -2   2  16       24.78       25.07      1.93 o 
  -1   2  16        5.99        5.35      1.28 o 
   0   2  16        1.38        2.06      1.30 o 
   1   2  16       21.14       20.07      3.30 o 
   2   2  16        1.17        5.22      3.00 o 
  -4   3  16        9.72       12.67      1.61 o 
  -3   3  16        0.03        1.08      0.95 o 
  -2   3  16        0.24        0.00      1.10 o 
  -1   3  16        2.92        2.12      1.14 o 
   0   3  16       16.20       19.08      2.11 o 
   1   3  16        0.20        1.00      1.91 o 
   2   3  16       55.32       49.78      4.01 o 
  -4   4  16        0.56        0.13      1.19 o 
  -3   4  16        7.64        8.75      2.31 o 
  -2   4  16        0.74        1.99      2.37 o 
  -1   4  16       45.33       49.68      3.02 o 
   0   4  16        4.73        6.03      1.90 o 
   1   4  16        1.57        4.28      1.52 o 
  -3   5  16        7.35       10.78      1.89 o 
  -2   5  16        0.59        0.81      1.98 o 
  -1   5  16       15.37       18.66      4.63 o 
   0   5  16        1.39        2.80      1.59 o 
  -3   0  17        0.06        0.60      1.55 o 
  -1   0  17       36.25       32.75      5.62 o 
   1   0  17       19.78       24.63      4.45 o 
  -3   1  17        2.84        5.43      1.08 o 
  -2   1  17        7.29        7.53      1.45 o 
  -1   1  17       23.90       32.57      2.19 o 
   0   1  17       20.83       13.29      2.61 o 
   1   1  17       71.55       91.53      4.90 o 
  -3   2  17       38.79       41.75      2.46 o 
  -2   2  17        2.37        0.73      1.11 o 
  -1   2  17        3.23        0.69      1.08 o 
   0   2  17       32.35       41.88      2.86 o 
  -2   3  17        3.10        5.00      1.58 o 
  -1   3  17       22.27       25.16      3.04 o 
                                                 
